# Supplementary material for: Collagen Sequence Analysis of the Extinct Giant Ground Sloths Lestodon and Megatherium
Source: PLoS One. 2015 Nov 5;10(11):e0139611. doi: 10.1371/journal.pone.0139611 (PMC4634953; doi:10.1371/journal.pone.0139611)
Supplement: S1 File — Excel files of peptide matches for each sample: modern Bradypus (Sheet A), modern Choloepus (Sheet B), extinct Lestodon from Arroyo del Vizcaíno #474 (Sheet C), extinct Lestodon from Arroyo del Vizcaíno #474 (Sheet D), extinct Megatherium Penas de las Trampas (Sheet E), and extinct Megatherium from Las Chacras (Sheet F). Raw data can be accessed on http://www.peptideatlas.org/PASS/PASS00753. (XLSX) [file pone.0139611.s001.xlsx]

## Sheet: Sheet A
Choloepus
Query	Observed	Mr(expt)	Mr(calc)	ppm	Score	Expect	Peptide
50	356.6850	711.3554	711.3552	0.31	51	2.5e-05	R.GPAGPPGK.A
129	369.6928	737.3711	737.3708	0.33	42	0.00034	R.GPPGPPGK.N
226	386.2094	770.4043	770.4035	1.08	48	1.7e-05	R.GASGPAGVR.G
278	392.2220	782.4295	782.4286	1.05	46	0.00011	R.GAAGLPGPK.G
308	400.2070	798.3995	798.3984	1.37	40	0.00014	R.GDQGPLGR.A
311	400.6989	799.3832	799.3824	0.98	(38)	0.00018	R.GDQGPLGR.A
405	418.7225	835.4304	835.4301	0.41	49	5.7e-05	R.GPAGPQGPR.G 396 397 399 400 403 406
428	421.7094	841.4043	841.4042	0.06	(38)	0.0002	K.GEAGPQGAR.G
438	422.2021	842.3896	842.3882	1.58	40	0.00013	K.GEAGPQGAR.G
461	426.2167	850.4189	850.4185	0.43	40	0.00026	R.GFSGLDGAK.G
485	426.7202	851.4259	851.4250	1.06	39	0.00056	R.GPPGPQGAR.G
527	434.7355	867.4565	867.4563	0.28	51	2.7e-05	R.GPSGPQGIR.G 526 528 530
538	434.7536	867.4926	867.4926	-0.07	49	1.4e-05	R.AGVIGPAGAR.G 540
546	435.2277	868.4409	868.4403	0.71	(38)	0.00029	R.GPSGPQGIR.G
558	436.7146	871.4146	871.4148	-0.17	40	0.00025	K.GDRGDAGPK.G
628	442.7329	883.4513	883.4512	0.16	54	1.5e-05	R.VGAPGPAGSR.G 625 626
637	443.7225	885.4305	885.4304	0.02	40	0.00027	K.GEAGDKGPR.G
640	444.2146	886.4146	886.4145	0.14	48	4.4e-05	R.GSEGPQGVR.G
665	446.7527	891.4909	891.4926	-1.91	(45)	5.4e-05	R.PGPIGPAGAR.G 667 668
752	449.7593	897.5041	897.5032	0.92	43	0.00011	R.GVVGLPGQR.G 703 717 718 725 733
793	454.7514	907.4882	907.4876	0.69	56	4.5e-06	R.PGPIGPAGAR.G 790
898	464.2305	926.4464	926.4458	0.73	71	6.2e-07	R.GPPGSAGSPGK.D
942	468.7428	935.4710	935.4712	-0.21	(40)	0.00011	R.GYNGLDGLK.G
947	469.2351	936.4557	936.4552	0.45	(54)	3.9e-06	R.GYNGLDGLK.G 944
950	469.2406	936.4666	936.4665	0.08	67	1.8e-07	R.GPSGPSGPPGK.D 949 951 952 954
973	472.2275	942.4404	942.4407	-0.30	(64)	2e-06	R.GPPGSAGSPGK.D 976 977 978 980 981
974	472.2275	942.4404	942.4407	-0.30	(55)	1.8e-05	R.GPPGSAGSPGK.D 975 979
1017	476.7401	951.4656	951.4662	-0.57	57	2e-06	R.GYNGLDGLK.G
1018	477.2318	952.4490	952.4502	-1.21	(39)	0.00011	R.GYNGLDGLK.G
1024	477.2379	952.4613	952.4614	-0.16	(65)	3.1e-07	R.GPSGPSGPPGK.D 1020 1021 1022 1023 1025 1027
1060	481.2202	960.4259	960.4261	-0.22	57	3.6e-06	K.QGPSGSSGER.G 1058 1061 1062 1063 1064 1065 1066 1067 1068 1069 1070 1071
1512	531.2284	1060.4422	1060.4421	0.10	44	0.00011	R.GSNGAPGNDGAK.G 1511 1514 1516 1517 1519 1520
1566	535.2785	1068.5425	1068.5424	0.00	64	3.6e-07	R.GRPGASGPAGAR.G 1555 1556 1557 1558 1560 1562 1564 1565 1567 1572
1574	357.1882	1068.5429	1068.5424	0.39	(45)	3.1e-05	R.GRPGASGPAGAR.G 1575
1656	542.7853	1083.5561	1083.5560	0.07	43	0.0002	R.GLVGEPGPAGSK.G
1686	544.7724	1087.5302	1087.5298	0.37	74	1.6e-07	R.GFPGADGVAGPK.G 1682 1683 1689 1693
1736	548.2568	1094.4991	1094.4993	-0.13	55	1.3e-05	R.GPSGPPGPDGNK.G
1789	552.7697	1103.5249	1103.5248	0.10	(45)	0.00014	R.GFPGADGVAGPK.G
1818	553.2912	1104.5678	1104.5676	0.20	47	4.4e-05	R.GVQGPPGPAGPR.G
1924	561.2884	1120.5622	1120.5625	-0.28	(38)	0.00033	R.GVQGPPGPAGPR.G
2006	565.7975	1129.5805	1129.5802	0.35	(43)	0.00042	R.GLPGTAGLPGMK.G
2023	566.7469	1131.4793	1131.4792	0.08	76	5.8e-08	R.EGSPGAEGSPGR.D 2017 2018 2019 2020 2022 2024 2025 2026 2027 2028 2029
2112	573.7947	1145.5748	1145.5751	-0.23	(55)	2e-05	R.GLPGTAGLPGMK.G 2115 2116
2148	577.7939	1153.5733	1153.5728	0.50	49	1.3e-05	K.EGPAGLPGIDGR.P 2147 2150
2164	579.2444	1156.4743	1156.4745	-0.16	49	1.3e-05	R.DGNPGSDGPPGR.D 2161 2163 2165
2182	580.2913	1158.5681	1158.5669	0.99	(60)	1.3e-06	R.GEAGNIGFPGPK.G 2184
2186	580.7827	1159.5509	1159.5509	-0.06	(60)	1.4e-06	R.GEAGNIGFPGPK.G 2187
2188	580.7831	1159.5516	1159.5509	0.57	(47)	2.7e-05	R.GEAGNIGFPGPK.G
2197	581.2900	1160.5654	1160.5648	0.48	81	5.6e-08	R.GQAGVMGFPGPK.G
2210	581.7928	1161.5710	1161.5700	0.88	60	2.2e-06	R.GLPGTAGLPGMK.G
2283	588.2880	1174.5615	1174.5619	-0.31	68	1.9e-07	R.GEAGNIGFPGPK.G
2295	588.8229	1175.6313	1175.6299	1.21	(43)	0.00017	R.GVPGPPGAVGPAGK.D
2303	589.2872	1176.5599	1176.5598	0.12	(42)	0.00076	R.GQAGVMGFPGPK.G
2308	589.2874	1176.5602	1176.5598	0.33	(64)	4.6e-06	R.GQAGVMGFPGPK.G 2305 2306 2313 2316 2317
2315	589.2875	1176.5604	1176.5598	0.53	(51)	8.6e-05	R.GQAGVMGFPGPK.G 2304
2326	589.7789	1177.5433	1177.5438	-0.40	(59)	1e-05	R.GQAGVMGFPGPK.G 2327
2392	593.7941	1185.5736	1185.5738	-0.19	(53)	5.5e-06	R.GDKGEAGDKGPR.G 2395
2396	396.1986	1185.5740	1185.5738	0.16	(49)	1.2e-05	R.GDKGEAGDKGPR.G 2393 2397
2436	397.8460	1190.5163	1190.5164	-0.06	(41)	8e-05	R.GDKGETGEAGDR.G 2433 2434 2446
2447	596.2656	1190.5167	1190.5164	0.28	70	1.1e-07	R.GDKGETGEAGDR.G 2432 2439 2440 2442 2444 2448 2449 2450 2451 2452 2453
2474	596.8201	1191.6256	1191.6248	0.64	49	4.6e-05	R.GVPGPPGAVGPAGK.D
2488	597.2853	1192.5560	1192.5547	1.10	(60)	1.1e-05	R.GQAGVMGFPGPK.G 2483 2484
2564	601.7915	1201.5685	1201.5687	-0.23	61	8.3e-07	R.GDKGEAGDKGPR.G 2578 2581 2582
2615	603.3240	1204.6335	1204.6313	1.85	44	4e-05	R.TGHPGAVGPAGIR.G
2621	603.8115	1205.6085	1205.6081	0.32	53	2.3e-05	R.GFPGTPGLPGFK.G 2622
2750	611.8087	1221.6029	1221.6030	-0.12	(42)	0.00031	R.GFPGTPGLPGFK.G
2761	611.8095	1221.6045	1221.6030	1.18	(44)	0.00016	R.GFPGTPGLPGFK.G 2760
2836	618.3102	1234.6058	1234.6054	0.30	76	3.2e-08	R.GEAGAAGPAGPAGPR.G 2837
2868	620.3192	1238.6239	1238.6255	-1.34	67	3.2e-07	R.GLPGSPGNVGPAGK.E 2869
2887	621.8019	1241.5893	1241.5888	0.41	66	1.3e-06	K.GLTGSPGSPGPDGK.T
2989	629.7998	1257.5851	1257.5837	1.04	(51)	3.5e-05	K.GLTGSPGSPGPDGK.T 2983 2984
3022	421.5665	1261.6777	1261.6779	-0.17	40	0.00011	K.GIRGYNGLDGLK.G
3155	641.3130	1280.6114	1280.6109	0.37	42	6.1e-05	R.GPSGPSGPPGKDGR.T
3175	642.3389	1282.6633	1282.6630	0.25	57	3.2e-06	R.GIPGPVGASGATGAR.G 3170 3181
3369	656.8303	1311.6460	1311.6459	0.03	(50)	5.2e-05	R.GFPGLPGPSGEPGK.Q
3370	656.8306	1311.6466	1311.6459	0.49	(54)	2.6e-05	R.GFPGLPGPSGEPGK.Q
3476	664.8276	1327.6407	1327.6409	-0.10	69	6.4e-07	R.GFPGLPGPSGEPGK.Q 3488 3490 3494
3481	664.8279	1327.6412	1327.6409	0.27	(41)	0.00036	R.GFPGLPGPSGEPGK.Q
3491	664.8284	1327.6422	1327.6409	1.00	(57)	9.4e-06	R.GFPGLPGPSGEPGK.Q
3521	666.8318	1331.6490	1331.6470	1.52	80	2.8e-08	R.GPSGPQGPSGPPGPK.G 3517 3518 3519 3520 3522
3524	667.3223	1332.6301	1332.6310	-0.68	(67)	5.7e-07	R.GPSGPQGPSGPPGPK.G
3598	672.8255	1343.6364	1343.6358	0.50	(62)	2.6e-06	R.GFPGLPGPSGEPGK.Q 3599
3631	674.8282	1347.6419	1347.6419	0.02	(51)	1.8e-05	R.GPSGPQGPSGPPGPK.G
3632	674.8284	1347.6422	1347.6419	0.19	(53)	1.2e-05	R.GPSGPQGPSGPPGPK.G
3633	674.8284	1347.6423	1347.6419	0.28	(53)	1.4e-05	R.GPSGPQGPSGPPGPK.G
3634	674.8292	1347.6439	1347.6419	1.46	(46)	6.3e-05	R.GPSGPQGPSGPPGPK.G
3751	682.8261	1363.6377	1363.6368	0.61	(51)	2.3e-05	R.GPSGPQGPSGPPGPK.G
4129	476.5761	1426.7065	1426.7061	0.27	(44)	0.00016	K.GVGLGPGPMGLMGPR.G
4130	714.3605	1426.7065	1426.7061	0.28	50	3.8e-05	K.GVGLGPGPMGLMGPR.G
4134	714.3613	1426.7081	1426.7061	1.39	(40)	0.00037	K.GVGLGPGPMGLMGPR.G
4156	716.8395	1431.6644	1431.6630	0.95	(53)	5.4e-06	R.AGETGAGGPPGFTGEK.G
4259	724.8372	1447.6598	1447.6580	1.25	76	2.3e-08	R.AGETGAGGPPGFTGEK.G 4257 4258
4318	727.3760	1452.7375	1452.7361	0.95	63	7.4e-07	R.GLPGEFGLPGPAGPR.G 4307 4309 4311 4312 4314 4319
4355	487.2355	1458.6846	1458.6852	-0.40	(66)	5.4e-07	R.GSAGPPGATGFPGAAGR.V
4368	730.3503	1458.6860	1458.6852	0.56	96	5.8e-10	R.GSAGPPGATGFPGAAGR.V 4351 4354 4359 4361 4363 4364 4365 4366 4369 4370 4371 4372 4373 4375 4376 4378 4380 4383 4384 4385 4386 4391
4422	732.8344	1463.6543	1463.6529	0.95	(45)	3.2e-05	R.AGETGAGGPPGFTGEK.G
4431	489.2354	1464.6845	1464.6845	-0.00	(42)	7.7e-05	R.GEPGPTGLPGPPGER.G
4433	733.3500	1464.6855	1464.6845	0.69	72	8e-08	R.GEPGPTGLPGPPGER.G 4432
4459	735.3727	1468.7308	1468.7311	-0.18	(58)	2.4e-06	R.GLPGEFGLPGPAGPR.G 4462
4594	743.3589	1484.7032	1484.7009	1.60	(57)	2e-06	R.GDGGPPGVTGFPGAAGR.T
4640	745.8720	1489.7295	1489.7274	1.42	66	2.6e-07	R.GETGPAGPAGPAGPAGAR.G 4637 4639
4669	748.8868	1495.7591	1495.7566	1.72	50	6.9e-05	R.GLPGTAGLPGMKGHR.G
4706	751.3555	1500.6965	1500.6958	0.49	83	5.2e-09	R.GDGGPPGVTGFPGAAGR.T 4702 4705 4707 4708 4709 4710
4747	752.8681	1503.7217	1503.7206	0.72	(61)	9.6e-07	R.PGEVGPPGPPGPTGEK.G
4761	753.8694	1505.7242	1505.7223	1.29	(55)	2.9e-06	R.GETGPAGPAGPAGPAGAR.G
4789	755.8671	1509.7196	1509.7172	1.57	40	0.00059	R.GAPGAVGAPGPAGATGDR.G
4884	760.8660	1519.7174	1519.7155	1.25	63	5.4e-07	R.PGEVGPPGPPGPTGEK.G 4882
5248	781.4032	1560.7918	1560.7896	1.41	(43)	0.0001	K.DGLNGLPGPIGPPGPR.G
5256	781.8946	1561.7746	1561.7737	0.63	(53)	1.1e-05	K.DGLNGLPGPIGPPGPR.G
5258	781.8948	1561.7751	1561.7737	0.94	(40)	0.00022	K.DGLNGLPGPIGPPGPR.G
5260	781.8951	1561.7756	1561.7737	1.25	59	2.5e-06	K.DGLNGLPGPIGPPGPR.G 5255
5276	521.6146	1561.8219	1561.8213	0.38	(54)	8.4e-06	K.GAAGLPGVAGAPGLPGPR.G
5280	781.9185	1561.8224	1561.8213	0.70	(50)	2.1e-05	K.GAAGLPGVAGAPGLPGPR.G
5284	781.9188	1561.8231	1561.8213	1.17	67	3.8e-07	K.GAAGLPGVAGAPGLPGPR.G 5287
5355	523.5934	1567.7583	1567.7591	-0.47	(40)	0.00011	R.GPPGESGAVGPSGAIGSR.G
5361	784.8876	1567.7606	1567.7591	0.98	88	1.7e-09	R.GPPGESGAVGPSGAIGSR.G 5354 5356 5360 5362 5363
5403	787.9123	1573.8100	1573.8100	-0.01	(54)	1.7e-05	R.GLTGPIGPPGPAGAPGDK.G
5406	787.9176	1573.8207	1573.8213	-0.39	(82)	6.9e-09	R.GEPGPVGSAGPVGAIGPR.G
5481	791.8542	1581.6938	1581.6907	1.97	39	0.00075	R.GPPGPPGKNGDDGEAGK.P
5508	792.8838	1583.7531	1583.7540	-0.53	(46)	2.5e-05	R.GPPGESGAVGPSGAIGSR.G 5511
5512	792.8858	1583.7571	1583.7540	1.94	(51)	7.2e-06	R.GPPGESGAVGPSGAIGSR.G
5525	529.2621	1584.7646	1584.7645	0.08	(38)	0.00035	K.GANGAPGIAGAPGFPGAR.G
5526	793.3904	1584.7662	1584.7645	1.09	66	6.1e-07	K.GANGAPGIAGAPGFPGAR.G 5524 5527
5544	793.8826	1585.7506	1585.7485	1.32	(65)	1.8e-06	K.GANGAPGIAGAPGFPGAR.G 5540 5542 5543
5584	795.9093	1589.8041	1589.8050	-0.57	61	3.5e-06	R.GLTGPIGPPGPAGAPGDK.G
5588	530.9460	1589.8161	1589.8162	-0.04	(56)	2.2e-06	R.GEPGPVGSAGPVGAIGPR.G
5594	795.9163	1589.8180	1589.8162	1.11	92	5.7e-10	R.GEPGPVGSAGPVGAIGPR.G 5586 5590 5592 5593
5715	803.4211	1604.8277	1604.8271	0.40	40	0.00034	K.AGERGVPGPPGAVGPAGK.D
5728	803.9138	1605.8130	1605.8111	1.15	(41)	8.1e-05	R.GEPGPVGSAGPVGAIGPR.G
5818	539.9344	1616.7815	1616.7795	1.27	(54)	1.8e-05	R.GFSGLDGAKGDAGPAGPK.G 5817
5819	809.3984	1616.7822	1616.7795	1.69	78	5.9e-08	R.GFSGLDGAKGDAGPAGPK.G
5839	540.6096	1618.8068	1618.8064	0.30	(53)	5.4e-06	K.GELGPVGNTGPSGPAGPR.G
5840	810.4116	1618.8086	1618.8064	1.37	84	4.2e-09	K.GELGPVGNTGPSGPAGPR.G
5851	810.9020	1619.7894	1619.7904	-0.59	(76)	2.3e-08	K.GELGPVGNTGPSGPAGPR.G 5852
5902	813.8906	1625.7666	1625.7646	1.24	72	6e-08	R.GPSGESGSTGPTGPPGLR.G 5899 5903 5905
6047	548.5837	1642.7292	1642.7295	-0.20	48	6e-05	K.NGDDGEAGKPGRPGER.G 6048
6059	548.9102	1643.7088	1643.7135	-2.87	(40)	0.00037	K.NGDDGEAGKPGRPGER.G 6061 6062
6167	828.4037	1654.7928	1654.7911	1.06	40	0.00042	K.GSPGEAGRPGEAGLPGAK.G
6397	845.8930	1689.7715	1689.7707	0.46	(69)	2.2e-07	K.DGEAGAQGPPGPAGPAGER.G 6396
6398	564.2646	1689.7721	1689.7707	0.85	(38)	0.00028	K.DGEAGAQGPPGPAGPAGER.G
6412	846.3845	1690.7545	1690.7547	-0.11	(83)	8.5e-09	K.DGEAGAQGPPGPAGPAGER.G
6442	848.4069	1694.7993	1694.7973	1.20	(54)	3.8e-06	R.GPSGAVGGPGVNGAPGEAGR.D
6446	566.2670	1695.7793	1695.7813	-1.19	(38)	0.0002	R.GPSGAVGGPGVNGAPGEAGR.D
6447	848.8976	1695.7807	1695.7813	-0.31	68	2.2e-07	R.GPSGAVGGPGVNGAPGEAGR.D 6449 6450 6451
6474	850.8792	1699.7439	1699.7398	2.40	67	3.3e-07	K.GEPGAPGENGTPGQTGAR.G
6483	851.8623	1701.7101	1701.7078	1.32	(51)	1.1e-05	K.GEPGAPGENGTPGQTGAR.G
6500	569.5956	1705.7649	1705.7656	-0.40	(46)	4.3e-05	K.DGEAGAQGPPGPAGPAGER.G
6504	853.8911	1705.7676	1705.7656	1.15	98	2.9e-10	K.DGEAGAQGPPGPAGPAGER.G 6499 6503
6510	854.3815	1706.7485	1706.7496	-0.64	(89)	2.3e-09	K.DGEAGAQGPPGPAGPAGER.G
6583	859.9390	1717.8634	1717.8635	-0.08	53	4.7e-06	R.GYNGLDGLKGQPGAAGVK.G 6586
6698	867.4455	1732.8764	1732.8744	1.16	(48)	1.6e-05	R.GYNGLDGLKGQPGAAGVK.G
6709	867.9379	1733.8613	1733.8584	1.66	(49)	6.3e-05	R.GYNGLDGLKGQPGAAGVK.G 6708
6734	871.8755	1741.7365	1741.7326	2.27	(68)	6.6e-07	K.GEPGSPGENGAPGQMGPR.G
6740	872.3666	1742.7186	1742.7166	1.15	(70)	4e-07	K.GEPGSPGENGAPGQMGPR.G
6809	876.9557	1751.8968	1751.8955	0.75	(71)	7.7e-08	R.GPPGPVGPPGLAGPPGESGR.E
6836	879.8723	1757.7300	1757.7275	1.39	79	5.8e-08	K.GEPGSPGENGAPGQMGPR.G
6897	884.9531	1767.8916	1767.8904	0.65	(45)	3.1e-05	R.GPPGPVGPPGLAGPPGESGR.E
6898	884.9534	1767.8922	1767.8904	0.99	(92)	7e-10	R.GPPGPVGPPGLAGPPGESGR.E
6899	884.9534	1767.8923	1767.8904	1.06	113	4.7e-12	R.GPPGPVGPPGLAGPPGESGR.E 6900
6918	887.8691	1773.7237	1773.7224	0.73	(47)	3.9e-05	K.GEPGSPGENGAPGQMGPR.G
6959	594.9628	1781.8667	1781.8657	0.56	51	7.3e-06	K.RGPSGESGSTGPTGPPGLR.G
6961	891.9409	1781.8673	1781.8657	0.91	(48)	1.5e-05	K.RGPSGESGSTGPTGPPGLR.G 6960
6983	595.6356	1783.8848	1783.8853	-0.28	(39)	0.00011	R.GPPGPVGPPGLAGPPGESGR.E
6986	892.9504	1783.8862	1783.8853	0.48	(69)	1.2e-07	R.GPPGPVGPPGLAGPPGESGR.E
6987	892.9509	1783.8873	1783.8853	1.10	(106)	2.5e-11	R.GPPGPVGPPGLAGPPGESGR.E 6988
7023	896.4487	1790.8829	1790.8799	1.66	107	5e-11	R.TGPPGPSGITGPPGPSGAAGK.E 7019 7021
7024	896.4492	1790.8838	1790.8799	2.14	(52)	1.4e-05	R.TGPPGPSGITGPPGPSGAAGK.E
7075	900.9485	1799.8824	1799.8803	1.20	(60)	1.1e-06	R.GPPGPVGPPGLAGPPGESGR.E 7072
7121	904.4449	1806.8753	1806.8748	0.28	(42)	6.9e-05	R.TGPPGPSGITGPPGPSGAAGK.E
7139	907.3962	1812.7778	1812.7762	0.87	95	3.3e-10	K.GEPGSAGPQGPPGSSGEEGK.R
7354	924.4432	1846.8718	1846.8697	1.12	(38)	0.00045	K.GEPGPTGIQGPPGPAGEEGK.R
7396	928.9617	1855.9088	1855.9065	1.23	46	3.8e-05	R.VGPPGPSGNAGPPGPPGPVGK.E
7433	932.4401	1862.8657	1862.8647	0.56	(62)	1.8e-06	K.GEPGPTGIQGPPGPAGEEGK.R
7451	932.9325	1863.8504	1863.8487	0.95	80	6e-08	K.GEPGPTGIQGPPGPAGEEGK.R
7689	955.9672	1909.9199	1909.9242	-2.27	67	6.7e-07	R.GERGPPGESGAVGPSGAIGSR.G
7800	966.9663	1931.9181	1931.9198	-0.90	53	5.1e-06	K.NGDRGETGPAGPAGPAGPAGAR.G
7801	644.9809	1931.9209	1931.9198	0.55	(38)	0.00015	K.NGDRGETGPAGPAGPAGPAGAR.G
7811	967.4582	1932.9018	1932.9038	-1.02	(48)	1.8e-05	K.NGDRGETGPAGPAGPAGPAGAR.G 7815 7817
7814	645.3090	1932.9051	1932.9038	0.64	(39)	0.00013	K.NGDRGETGPAGPAGPAGPAGAR.G
7880	974.9660	1947.9175	1947.9147	1.40	(47)	2e-05	K.NGDRGETGPAGPAGPAGPAGAR.G
8103	1002.4946	2002.9746	2002.9708	1.87	(55)	1.1e-05	K.GEPGPTGIQGPPGPAGEEGKR.G
8176	1010.4907	2018.9668	2018.9658	0.50	(59)	4.6e-06	K.GEPGPTGIQGPPGPAGEEGKR.G
8177	673.9965	2018.9677	2018.9658	0.98	(42)	0.00022	K.GEPGPTGIQGPPGPAGEEGKR.G
8180	1010.4915	2018.9685	2018.9658	1.35	(41)	0.00028	K.GEPGPTGIQGPPGPAGEEGKR.G
8188	1010.9823	2019.9500	2019.9498	0.14	64	1.5e-06	K.GEPGPTGIQGPPGPAGEEGKR.G
8222	1014.5363	2027.0580	2027.0548	1.54	(40)	0.00042	K.EGPAGLPGIDGRPGPIGPAGAR.G
8284	1018.4956	2034.9767	2034.9759	0.36	(65)	6.8e-07	R.GEVGPAGPNGFAGPAGAAGQPGAK.G 8285
8305	680.3563	2038.0471	2038.0457	0.72	(51)	7.2e-06	K.HGNRGEPGPVGSAGPVGAIGPR.G
8338	682.0244	2043.0514	2043.0498	0.81	44	0.00021	K.EGPAGLPGIDGRPGPIGPAGAR.G
8373	1026.0022	2049.9898	2049.9868	1.47	78	7.6e-08	R.GEVGPAGPNGFAGPAGAAGQPGAK.G
8374	684.3373	2049.9900	2049.9868	1.55	(52)	2.8e-05	R.GEVGPAGPNGFAGPAGAAGQPGAK.G
8385	684.6647	2050.9722	2050.9708	0.66	(47)	9.2e-05	R.GEVGPAGPNGFAGPAGAAGQPGAK.G
8386	1026.4935	2050.9725	2050.9708	0.81	(72)	2.8e-07	R.GEVGPAGPNGFAGPAGAAGQPGAK.G
8387	1026.4940	2050.9735	2050.9708	1.29	(68)	6.8e-07	R.GEVGPAGPNGFAGPAGAAGQPGAK.G
8397	1026.9866	2051.9586	2051.9548	1.83	(74)	1.7e-07	R.GEVGPAGPNGFAGPAGAAGQPGAK.G
8398	1026.9869	2051.9593	2051.9548	2.18	(53)	2.1e-05	R.GEVGPAGPNGFAGPAGAAGQPGAK.G
8407	1028.0278	2054.0411	2054.0406	0.25	(64)	3.7e-07	K.HGNRGEPGPVGSAGPVGAIGPR.G 8409
8408	685.6877	2054.0414	2054.0406	0.39	71	7.5e-08	K.HGNRGEPGPVGSAGPVGAIGPR.G
8413	686.0155	2055.0247	2055.0246	0.04	(69)	1.3e-07	K.HGNRGEPGPVGSAGPVGAIGPR.G 8414
8484	1034.4902	2066.9659	2066.9658	0.07	(55)	1.5e-05	R.GEVGPAGPNGFAGPAGAAGQPGAK.G 8486
8485	689.9965	2066.9677	2066.9658	0.96	(51)	3.7e-05	R.GEVGPAGPNGFAGPAGAAGQPGAK.G
8598	1048.0085	2094.0025	2093.9978	2.25	47	2e-05	K.GEPGVVGAPGTAGPAGSGGLPGER.G
8707	1061.0012	2119.9879	2119.9883	-0.20	(49)	2.4e-05	K.GSPGADGPAGAPGTPGPQGIAGQR.G
8714	1061.0024	2119.9903	2119.9883	0.95	(57)	3.7e-06	K.GSPGADGPAGAPGTPGPQGIAGQR.G 8708
8776	1068.9998	2135.9850	2135.9832	0.81	61	1.7e-06	K.GSPGADGPAGAPGTPGPQGIAGQR.G 8777
8783	1069.4917	2136.9688	2136.9672	0.75	(49)	2.9e-05	K.GSPGADGPAGAPGTPGPQGIAGQR.G
8791	1070.0271	2138.0396	2138.0393	0.17	(56)	8.7e-06	R.GESGPAGPPGAPGAPGAPGPVGPAGK.N
8801	714.0555	2139.1448	2139.1437	0.52	(56)	2.5e-06	R.GLPGVAGAVGEPGPLGIQGPPGAR.G
8802	1070.5797	2139.1449	2139.1437	0.56	(50)	1.1e-05	R.GLPGVAGAVGEPGPLGIQGPPGAR.G
8844	717.3321	2148.9744	2148.9713	1.48	(38)	0.0013	R.GEPGPPGPAGFAGPPGADGQPGAK.G
8850	1075.9855	2149.9564	2149.9553	0.52	42	0.00032	R.GEPGPPGPAGFAGPPGADGQPGAK.G
8875	1078.0255	2154.0365	2154.0342	1.06	(68)	2.9e-07	R.GESGPAGPPGAPGAPGAPGPVGPAGK.N 8874
8886	1078.5773	2155.1400	2155.1386	0.64	(60)	1.1e-06	R.GLPGVAGAVGEPGPLGIQGPPGAR.G
8887	719.3876	2155.1409	2155.1386	1.07	(41)	8.7e-05	R.GLPGVAGAVGEPGPLGIQGPPGAR.G
8888	719.3876	2155.1411	2155.1386	1.15	(52)	6.3e-06	R.GLPGVAGAVGEPGPLGIQGPPGAR.G
8889	1078.5781	2155.1417	2155.1386	1.44	102	5.8e-11	R.GLPGVAGAVGEPGPLGIQGPPGAR.G
8917	1081.5159	2161.0172	2161.0149	1.07	87	2.7e-09	R.GAPGPDGNNGAQGPPGLQGVQGGK.G
8918	721.3465	2161.0177	2161.0149	1.30	(47)	2.8e-05	R.GAPGPDGNNGAQGPPGLQGVQGGK.G
8921	1082.0072	2161.9999	2161.9989	0.45	(64)	1.9e-06	R.GAPGPDGNNGAQGPPGLQGVQGGK.G
8923	1082.0077	2162.0008	2161.9989	0.90	(59)	6.5e-06	R.GAPGPDGNNGAQGPPGLQGVQGGK.G
8924	721.6745	2162.0017	2161.9989	1.30	(43)	0.00023	R.GAPGPDGNNGAQGPPGLQGVQGGK.G
8928	1082.5004	2162.9862	2162.9829	1.53	(49)	6.7e-05	R.GAPGPDGNNGAQGPPGLQGVQGGK.G
8930	722.0028	2162.9866	2162.9829	1.72	(50)	5.4e-05	R.GAPGPDGNNGAQGPPGLQGVQGGK.G
8950	1086.0227	2170.0309	2170.0291	0.80	77	1.9e-08	R.GESGPAGPPGAPGAPGAPGPVGPAGK.N
8967	1086.5752	2171.1358	2171.1335	1.07	(79)	1.3e-08	R.GLPGVAGAVGEPGPLGIQGPPGAR.G 8962 8975
8969	724.7193	2171.1361	2171.1335	1.17	(57)	2.1e-06	R.GLPGVAGAVGEPGPLGIQGPPGAR.G 8972 8978
8970	1086.5754	2171.1363	2171.1335	1.29	(69)	1.4e-07	R.GLPGVAGAVGEPGPLGIQGPPGAR.G
8981	1087.0676	2172.1207	2172.1175	1.46	(88)	1.6e-09	R.GLPGVAGAVGEPGPLGIQGPPGAR.G 8982 8985 8986
8983	725.0479	2172.1219	2172.1175	2.02	(58)	1.6e-06	R.GLPGVAGAVGEPGPLGIQGPPGAR.G 8984
9083	1094.5728	2187.1310	2187.1284	1.15	(54)	4.1e-06	R.GLPGVAGAVGEPGPLGIQGPPGAR.G 9081
9147	1099.9922	2197.9698	2197.9659	1.81	(41)	0.00034	K.GDAGAPGAPGSQGAPGLQGMPGER.G
9153	1100.4841	2198.9537	2198.9499	1.75	(38)	0.00056	K.GDAGAPGAPGSQGAPGLQGMPGER.G
9158	1100.5480	2199.0814	2199.0821	-0.34	60	1e-06	R.GYAGNPGPVGAAGAPGPHGSVGPAGK.H
9220	1107.9891	2213.9637	2213.9608	1.33	72	1.1e-07	K.GDAGAPGAPGSQGAPGLQGMPGER.G 9219
9226	1108.4810	2214.9474	2214.9448	1.17	(54)	7.3e-06	K.GDAGAPGAPGSQGAPGLQGMPGER.G
9231	1108.5464	2215.0782	2215.0771	0.53	(54)	3.6e-06	R.GYAGNPGPVGAAGAPGPHGSVGPAGK.H
9232	739.3671	2215.0796	2215.0771	1.13	(38)	0.00015	R.GYAGNPGPVGAAGAPGPHGSVGPAGK.H
9239	1108.9697	2215.9249	2215.9288	-1.75	(38)	0.00029	K.GDAGAPGAPGSQGAPGLQGMPGER.G
9375	1123.5388	2245.0631	2245.0611	0.87	48	3.5e-05	R.GETGPAGRPGEVGPPGPPGPTGEK.G 9373
9578	767.3573	2299.0501	2299.0465	1.54	(40)	0.00049	R.GEPGPPGPAGAAGPAGNPGADGQPGAK.G
9628	1158.5282	2315.0418	2315.0415	0.17	55	1.4e-05	R.GEPGPPGPAGAAGPAGNPGADGQPGAK.G
9629	772.6889	2315.0449	2315.0415	1.48	(54)	2e-05	R.GEPGPPGPAGAAGPAGNPGADGQPGAK.G
9673	777.0123	2328.0150	2328.0102	2.05	54	4.2e-06	K.GESGGKGEPGSAGPQGPPGSSGEEGK.R 9672
9690	1166.5250	2331.0355	2331.0364	-0.38	(47)	9.9e-05	R.GEPGPPGPAGAAGPAGNPGADGQPGAK.G
9706	1169.0770	2336.1395	2336.1397	-0.10	52	3.4e-05	K.GDAGPPGPAGPTGPPGPIGNVGAPGPK.G
9815	1185.0726	2368.1307	2368.1296	0.48	(45)	4.7e-05	K.GDAGPPGPAGPTGPPGPIGNVGAPGPK.G
9819	1185.5657	2369.1168	2369.1136	1.35	(40)	0.00011	K.GDAGPPGPAGPTGPPGPIGNVGAPGPK.G
9820	790.7151	2369.1236	2369.1136	4.23	(40)	0.00012	K.GDAGPPGPAGPTGPPGPIGNVGAPGPK.G
9919	1205.0822	2408.1498	2408.1469	1.18	(55)	1.5e-05	R.GEVGPAGPNGFAGPAGAAGQPGAKGER.G
9923	804.0516	2409.1331	2409.1309	0.89	(49)	4.9e-05	R.GEVGPAGPNGFAGPAGAAGQPGAKGER.G
9929	804.3802	2410.1187	2410.1149	1.58	59	5.6e-06	R.GEVGPAGPNGFAGPAGAAGQPGAKGER.G
10006	1217.1051	2432.1957	2432.1932	1.00	(48)	1.5e-05	R.GEQGLPGVSGPVGPPGNPGANGLTGAK.G 10008
10009	811.7400	2432.1981	2432.1932	2.02	(41)	8.6e-05	R.GEQGLPGVSGPVGPPGNPGANGLTGAK.G
10013	1217.5972	2433.1798	2433.1772	1.05	78	1.4e-08	R.GEQGLPGVSGPVGPPGNPGANGLTGAK.G 10016
10075	1225.1019	2448.1893	2448.1881	0.48	(44)	4.4e-05	R.GEQGLPGVSGPVGPPGNPGANGLTGAK.G
10084	1225.5956	2449.1766	2449.1721	1.82	(68)	1.4e-07	R.GEQGLPGVSGPVGPPGNPGANGLTGAK.G 10085
10202	829.0457	2484.1153	2484.1113	1.61	43	5.2e-05	K.GESGGKGEPGSAGPQGPPGSSGEEGKR.G
10208	1243.6199	2485.2252	2485.2198	2.18	(43)	0.00013	R.GPPGSAGSPGKDGLNGLPGPIGPPGPR.G
10216	829.7426	2486.2060	2486.2038	0.90	46	8e-05	R.GPPGSAGSPGKDGLNGLPGPIGPPGPR.G
10377	850.0745	2547.2017	2547.1991	1.06	64	2e-06	R.GNDGATGAAGPPGPTGPAGPPGFPGAVGAK.G
10379	1274.6094	2547.2042	2547.1991	2.02	(53)	2.9e-05	R.GNDGATGAAGPPGPTGPAGPPGFPGAVGAK.G 10375 10376
10382	1275.0997	2548.1849	2548.1831	0.73	(48)	0.00015	R.GNDGATGAAGPPGPTGPAGPPGFPGAVGAK.G 10385
10407	1278.1364	2554.2582	2554.2525	2.23	(59)	1.2e-06	K.GENGIVGPTGPVGAAGPAGPNGPAGPAGSR.G
10413	1278.6276	2555.2406	2555.2365	1.61	76	4.2e-08	K.GENGIVGPTGPVGAAGPAGPNGPAGPAGSR.G 10415
10414	852.7542	2555.2406	2555.2365	1.63	(53)	8e-06	K.GENGIVGPTGPVGAAGPAGPNGPAGPAGSR.G 10412
10418	1279.1182	2556.2218	2556.2205	0.51	(68)	1.9e-07	K.GENGIVGPTGPVGAAGPAGPNGPAGPAGSR.G
10421	1279.1207	2556.2269	2556.2205	2.52	(71)	9.8e-08	K.GENGIVGPTGPVGAAGPAGPNGPAGPAGSR.G
10447	855.4060	2563.1962	2563.1940	0.86	(47)	0.00012	R.GNDGATGAAGPPGPTGPAGPPGFPGAVGAK.G
10451	1283.0956	2564.1766	2564.1780	-0.53	(46)	0.00022	R.GNDGATGAAGPPGPTGPAGPPGFPGAVGAK.G
10484	1287.1351	2572.2557	2572.2558	-0.05	(62)	2.5e-06	R.GSDGSVGPVGPAGPIGSAGPPGFPGAPGPK.G
10485	858.4271	2572.2595	2572.2558	1.44	(40)	0.00039	R.GSDGSVGPVGPAGPIGSAGPPGFPGAPGPK.G
10564	863.7587	2588.2544	2588.2508	1.39	(39)	0.00051	R.GSDGSVGPVGPAGPIGSAGPPGFPGAPGPK.G
10566	1295.1350	2588.2555	2588.2508	1.82	77	8.4e-08	R.GSDGSVGPVGPAGPIGSAGPPGFPGAPGPK.G 10560 10561 10562
10620	1303.1310	2604.2474	2604.2457	0.67	(66)	1.2e-06	R.GSDGSVGPVGPAGPIGSAGPPGFPGAPGPK.G 10622
10788	1324.1294	2646.2442	2646.2423	0.73	84	4e-09	R.GFSGLQGPAGPPGSPGEQGPSGASGPAGPR.G
10789	883.0894	2646.2464	2646.2423	1.56	(61)	8.3e-07	R.GFSGLQGPAGPPGSPGEQGPSGASGPAGPR.G
10792	883.4159	2647.2259	2647.2263	-0.17	(43)	5.4e-05	R.GFSGLQGPAGPPGSPGEQGPSGASGPAGPR.G
10840	1332.1246	2662.2347	2662.2372	-0.94	(72)	6e-08	R.GFSGLQGPAGPPGSPGEQGPSGASGPAGPR.G
10843	888.4206	2662.2400	2662.2372	1.03	(55)	3e-06	R.GFSGLQGPAGPPGSPGEQGPSGASGPAGPR.G
10855	1332.6189	2663.2232	2663.2212	0.76	(76)	2.4e-08	R.GFSGLQGPAGPPGSPGEQGPSGASGPAGPR.G
10856	888.7488	2663.2247	2663.2212	1.30	(45)	3.3e-05	R.GFSGLQGPAGPPGSPGEQGPSGASGPAGPR.G
11010	907.0837	2718.2292	2718.2271	0.79	39	0.00051	R.GAPGDRGEPGPPGPAGFAGPPGADGQPGAK.G
11203	926.1222	2775.3447	2775.3437	0.36	(40)	0.0014	K.GHNGLQGLPGLAGQHGDQGAPGSVGPAGPR.G
11210	926.4515	2776.3326	2776.3277	1.75	43	0.00079	K.GHNGLQGLPGLAGQHGDQGAPGSVGPAGPR.G
11466	957.1420	2868.4041	2868.4003	1.33	39	0.00048	R.GLTGPIGPPGPAGAPGDKGESGPSGPAGPTGAR.G
12455	1125.2372	3372.6897	3372.6924	-0.78	39	0.00023	R.GLPGLKGHNGLQGLPGLAGQHGDQGAPGSVGPAGPR.G 12456

## Sheet: Sheet B
Bradypus
Query	Observed	Mr(expt)	Mr(calc)	ppm	Score	Expect	Peptide
23	350.6906	699.3667	699.3664	0.42	31	0.0014	K.EGGKGPR.G
142	369.6928	737.3710	737.3708	0.25	29	0.0067	R.GPPGPPGK.N
153	372.2061	742.3977	742.3974	0.43	31	0.0031	R.GAAGIPGGK.G
186	379.6937	757.3729	757.3719	1.35	34	0.00087	R.GLPGADGR.A
230	385.1957	768.3769	768.3766	0.40	34	0.00074	K.GDAGPAGPK.G
252	388.6981	775.3817	775.3824	-0.98	42	6.9e-05	R.GEVGTTGR.D
293	392.2218	782.4291	782.4286	0.52	37	0.00095	R.GAAGLPGPK.G
294	392.2223	782.4300	782.4286	1.76	(33)	0.0022	R.GAAGLPGPK.G
329	400.2066	798.3987	798.3984	0.29	41	0.00012	R.GDQGPLGR.A 330
333	400.6984	799.3823	799.3824	-0.17	(30)	0.0013	R.GDQGPLGR.A
440	418.7224	835.4302	835.4301	0.19	54	1.7e-05	R.GPAGPQGPR.G 434 435 436 437 438 439 441 442 443 444 445 446
456	420.7382	839.4619	839.4614	0.69	37	0.00045	R.GVVGPQGAR.G
465	421.7094	841.4043	841.4042	0.06	35	0.00044	K.GEAGPQGAR.G 462 463 466 467
504	426.2168	850.4191	850.4185	0.72	43	0.00011	R.GFSGLDGAK.G 499 501 502 503
521	426.7198	851.4250	851.4250	0.06	(30)	0.0049	R.GPPGPQGAR.G
529	427.2119	852.4092	852.4090	0.20	30	0.006	R.GPPGPQGAR.G
566	434.7352	867.4558	867.4563	-0.56	42	0.00021	R.GPSGPQGIR.G 567
578	434.7540	867.4935	867.4926	0.99	56	2.7e-06	R.AGVIGPAGAR.G 571 574
581	435.2276	868.4406	868.4403	0.35	(35)	0.00053	R.GPSGPQGIR.G
588	436.7146	871.4146	871.4148	-0.24	38	0.00046	K.GDRGDAGPK.G 594 596 600
649	442.7328	883.4511	883.4512	-0.12	43	0.0002	R.VGAPGPAGSR.G 647
654	443.7225	885.4304	885.4304	-0.05	35	0.00097	K.GEAGDKGPR.G
656	443.7225	885.4305	885.4304	0.00	43	0.00016	R.GSEGPQGVR.G
658	444.2142	886.4139	886.4145	-0.68	(36)	0.00069	R.GSEGPQGVR.G
668	446.1937	890.3729	890.3730	-0.10	35	0.00028	K.GETGEAGDR.G
675	446.7536	891.4926	891.4926	-0.07	(44)	6.5e-05	R.PGPIGPAGAR.G 674
725	449.7589	897.5033	897.5032	0.04	(41)	0.00018	R.GVVGLPGQR.G 705 706 707 708 709 710 714 718 719 720 721 722 726 728 731 732 733 734 736 739 743 744 746 747
755	450.2513	898.4880	898.4872	0.79	42	0.00016	R.GVVGLPGQR.G
784	454.7511	907.4876	907.4876	0.09	48	2.9e-05	R.PGPIGPAGAR.G 783 785
891	464.2301	926.4457	926.4458	-0.06	(40)	0.00071	R.GPPGSAGSPGK.D
898	464.7403	927.4660	927.4662	-0.13	51	4e-05	R.PGEAGLPGAK.G
933	468.7427	935.4708	935.4712	-0.47	47	2.2e-05	R.GYNGLDGLK.G 934 935
945	469.2350	936.4555	936.4552	0.32	(46)	2.3e-05	R.GYNGLDGLK.G 940 942 943 944
947	469.2405	936.4665	936.4665	-0.05	72	5.8e-08	R.GPSGPSGPPGK.D 946 948 949 950
978	472.2275	942.4404	942.4407	-0.30	(49)	7.4e-05	R.GPPGSAGSPGK.D 977
979	472.2275	942.4405	942.4407	-0.18	64	2.3e-06	R.GPPGSAGSPGK.D 980
1009	475.7379	949.4613	949.4618	-0.51	48	3.6e-05	R.PGPPGPPGAR.G
1015	476.7399	951.4652	951.4662	-0.96	(38)	0.00016	R.GYNGLDGLK.G
1026	477.2380	952.4614	952.4614	-0.02	(68)	1.7e-07	R.GPSGPSGPPGK.D 1022 1023 1024 1025 1027
1059	481.2202	960.4259	960.4261	-0.16	69	2.2e-07	K.QGPSGSSGER.G 1056 1057 1058 1060 1061 1062 1063 1064 1065 1066 1067 1068 1069
1384	516.7435	1031.4724	1031.4706	1.73	43	4.7e-05	R.PGEPGLMGAR.G
1508	530.7364	1059.4582	1059.4581	0.10	(32)	0.002	R.GSNGAPGNDGAK.G 1507
1518	531.2283	1060.4421	1060.4421	-0.01	42	0.00019	R.GSNGAPGNDGAK.G 1515 1517 1520 1521
1553	535.2784	1068.5423	1068.5424	-0.11	62	6.1e-07	R.GRPGASGPAGAR.G 1548 1551 1552 1555 1556 1557 1558 1559 1560 1561
1566	357.1882	1068.5429	1068.5424	0.39	(50)	1.1e-05	R.GRPGASGPAGAR.G 1549 1550 1554 1562 1563 1564 1565 1569
1631	542.7855	1083.5564	1083.5560	0.30	45	0.0001	R.GLVGEPGPAGSK.G
1667	544.7724	1087.5302	1087.5298	0.37	66	9.9e-07	R.GFPGADGVAGPK.G 1659 1660 1662 1663 1664 1671 1673
1680	545.2440	1088.4734	1088.4734	-0.06	36	0.00054	K.GNSGEPGAPGSK.G 1679
1688	545.2940	1088.5735	1088.5727	0.69	(32)	0.0015	R.GVQGPPGPAGPR.G
1749	552.7697	1103.5248	1103.5248	-0.01	(45)	0.00012	R.GFPGADGVAGPK.G
1759	553.2908	1104.5671	1104.5676	-0.46	(37)	0.00044	R.GVQGPPGPAGPR.G 1776
1767	553.2911	1104.5676	1104.5676	-0.02	48	3.4e-05	R.GVQGPPGPAGPR.G
1786	553.7841	1105.5537	1105.5516	1.85	(44)	8e-05	R.GVQGPPGPAGPR.G
1815	556.2969	1110.5792	1110.5782	0.92	44	0.00016	R.GAAGLPGPKGDR.G
1890	563.2685	1124.5224	1124.5211	1.21	37	0.00042	K.TGPPGPAGQDGR.P
1948	565.7976	1129.5807	1129.5802	0.45	(48)	0.00014	R.GLPGTAGLPGMK.G
1967	566.7471	1131.4796	1131.4792	0.30	78	3.6e-08	R.EGSPGAEGSPGR.D 1956 1957 1958 1959 1960 1961 1962 1963 1964 1965 1966 1968
2049	573.7945	1145.5744	1145.5751	-0.56	(52)	4.6e-05	R.GLPGTAGLPGMK.G
2083	577.7939	1153.5733	1153.5728	0.50	48	1.7e-05	K.EGPAGLPGIDGR.P 2080 2081 2082 2084
2094	579.2446	1156.4746	1156.4745	0.06	51	7.2e-06	R.DGNPGSDGPPGR.D 2092 2093 2095 2096
2107	580.2908	1158.5670	1158.5669	0.05	(60)	1.5e-06	R.GEAGNIGFPGPK.G 2106 2108
2114	580.7829	1159.5512	1159.5509	0.25	80	1.4e-08	R.GEAGNIGFPGPK.G 2113 2115
2123	581.2897	1160.5649	1160.5648	0.06	(49)	8.6e-05	R.GQAGVMGFPGPK.G
2129	581.7926	1161.5707	1161.5700	0.57	55	7.5e-06	R.GLPGTAGLPGMK.G 2127 2128 2131
2196	588.2881	1174.5617	1174.5619	-0.10	(67)	2.4e-07	R.GEAGNIGFPGPK.G
2197	588.2911	1174.5677	1174.5691	-1.15	29	0.0019	R.GEVGTTGRDGAR.G
2210	588.8223	1175.6300	1175.6299	0.06	(41)	0.00025	R.GVPGPPGAVGPAGK.D
2215	589.2875	1176.5605	1176.5598	0.64	(67)	2.3e-06	R.GQAGVMGFPGPK.G 2213 2214 2216 2218 2219 2222
2220	589.2877	1176.5608	1176.5598	0.85	(35)	0.0037	R.GQAGVMGFPGPK.G
2221	589.2878	1176.5610	1176.5598	1.05	(30)	0.011	R.GQAGVMGFPGPK.G
2226	589.7794	1177.5442	1177.5438	0.33	68	1.4e-06	R.GQAGVMGFPGPK.G 2225
2280	396.1985	1185.5737	1185.5738	-0.07	44	4.7e-05	R.GDKGEAGDKGPR.G 2281 2282 2283 2285
2320	596.2658	1190.5171	1190.5164	0.59	60	9.1e-07	R.GDKGETGEAGDR.G 2311 2314 2315 2316 2317 2318 2319 2321 2322 2323
2338	596.8198	1191.6250	1191.6248	0.13	58	5e-06	R.GVPGPPGAVGPAGK.D 2347
2341	596.8199	1191.6252	1191.6248	0.33	(29)	0.004	R.GVPGPPGAVGPAGK.D
2353	597.2845	1192.5545	1192.5547	-0.12	(63)	5.1e-06	R.GQAGVMGFPGPK.G 2352
2425	601.7916	1201.5687	1201.5687	-0.02	(44)	5.1e-05	R.GDKGEAGDKGPR.G 2426 2432 2435
2428	401.5302	1201.5688	1201.5687	0.07	(37)	0.00026	R.GDKGEAGDKGPR.G
2469	402.5513	1204.6321	1204.6313	0.65	37	0.0002	R.TGHPGAVGPAGIR.G
2471	603.3238	1204.6330	1204.6313	1.45	(33)	0.0005	R.TGHPGAVGPAGIR.G
2474	603.8116	1205.6086	1205.6081	0.42	(38)	0.0008	R.GFPGTPGLPGFK.G
2475	603.8116	1205.6087	1205.6081	0.52	(39)	0.00054	R.GFPGTPGLPGFK.G
2476	603.8116	1205.6087	1205.6081	0.52	(30)	0.0042	R.GFPGTPGLPGFK.G
2579	611.8097	1221.6048	1221.6030	1.48	(43)	0.00022	R.GFPGTPGLPGFK.G 2576
2661	619.8063	1237.5981	1237.5979	0.14	48	3.6e-05	R.GFPGTPGLPGFK.G 2662
2676	620.3202	1238.6258	1238.6255	0.23	67	3.2e-07	R.GLPGSPGNVGPAGK.E 2675
2692	621.8018	1241.5890	1241.5888	0.12	(62)	2.8e-06	K.GLTGSPGSPGPDGK.T
2806	629.8002	1257.5858	1257.5837	1.63	64	1.9e-06	K.GLTGSPGSPGPDGK.T 2798 2801 2802 2803 2804
2836	421.5665	1261.6778	1261.6779	-0.09	(41)	7.6e-05	K.GIRGYNGLDGLK.G
2841	421.8943	1262.6609	1262.6619	-0.74	53	5.2e-06	K.GIRGYNGLDGLK.G 2842 2843 2844
2955	641.3121	1280.6096	1280.6109	-1.06	51	8e-06	R.GPSGPSGPPGKDGR.T 2956
2969	642.3383	1282.6621	1282.6630	-0.70	74	5.8e-08	R.GIPGPVGASGATGAR.G 2978 2979
3063	649.3112	1296.6078	1296.6058	1.48	39	0.00019	K.GESGPSGPAGPTGAR.G
3148	656.8306	1311.6467	1311.6459	0.59	(45)	0.0002	R.GFPGLPGPSGEPGK.Q
3149	656.8307	1311.6468	1311.6459	0.68	(37)	0.0015	R.GFPGLPGPSGEPGK.Q
3262	664.8281	1327.6417	1327.6409	0.63	62	3e-06	R.GFPGLPGPSGEPGK.Q 3255 3259 3261 3264 3265 3268
3263	664.8281	1327.6417	1327.6409	0.63	(29)	0.0058	R.GFPGLPGPSGEPGK.Q
3293	666.8320	1331.6495	1331.6470	1.89	87	5.1e-09	R.GPSGPQGPSGPPGPK.G 3290 3291 3292
3365	672.8257	1343.6368	1343.6358	0.77	(62)	3.1e-06	R.GFPGLPGPSGEPGK.Q 3363 3364 3368
3366	672.8257	1343.6369	1343.6358	0.86	(41)	0.00032	R.GFPGLPGPSGEPGK.Q
3391	674.8284	1347.6423	1347.6419	0.28	(66)	7.2e-07	R.GPSGPQGPSGPPGPK.G
3392	674.8288	1347.6430	1347.6419	0.83	(73)	1.2e-07	R.GPSGPQGPSGPPGPK.G 3390 3393
3396	675.3207	1348.6269	1348.6259	0.74	(46)	6.6e-05	R.GPSGPQGPSGPPGPK.G
3487	682.8260	1363.6374	1363.6368	0.43	(53)	1.4e-05	R.GPSGPQGPSGPPGPK.G
3619	463.9077	1388.7011	1388.7008	0.23	31	0.00082	K.GETGLRGEVGTTGR.D
3829	476.5760	1426.7062	1426.7061	0.07	(29)	0.0045	K.GVGLGPGPMGLMGPR.G
3831	714.3605	1426.7065	1426.7061	0.28	48	5.7e-05	K.GVGLGPGPMGLMGPR.G 3832
3859	716.8393	1431.6640	1431.6630	0.69	69	1.2e-07	R.AGETGAGGPPGFTGEK.G
3922	722.3582	1442.7018	1442.7010	0.50	(36)	0.00086	K.GVGLGPGPMGLMGPR.G
3957	724.8374	1447.6603	1447.6580	1.59	(63)	5.6e-07	R.AGETGAGGPPGFTGEK.G 3956 3958
4003	727.3760	1452.7374	1452.7361	0.87	70	1.5e-07	R.GLPGEFGLPGPAGPR.G 3998 4000 4004 4006 4007 4011
4052	487.2357	1458.6852	1458.6852	0.04	(57)	4e-06	R.GSAGPPGATGFPGAAGR.V 4047 4055
4063	730.3505	1458.6864	1458.6852	0.82	105	6.4e-11	R.GSAGPPGATGFPGAAGR.V 4048 4049 4050 4051 4053 4054 4057 4058 4060 4062 4064 4065 4066 4067 4069
4077	730.3558	1458.6970	1458.6960	0.71	(36)	0.00064	K.GVGLGPGPMGLMGPR.G
4110	733.3495	1464.6844	1464.6845	-0.06	(35)	0.0004	R.GEPGPTGLPGPPGER.G
4112	733.3505	1464.6864	1464.6845	1.27	60	1.4e-06	R.GEPGPTGLPGPPGER.G 4111
4139	735.3733	1468.7320	1468.7311	0.66	(48)	2.4e-05	R.GLPGEFGLPGPAGPR.G
4190	738.3531	1474.6916	1474.6909	0.51	(30)	0.0013	K.GVGLGPGPMGLMGPR.G
4253	743.3586	1484.7026	1484.7009	1.19	(40)	9.5e-05	R.GDGGPPGVTGFPGAAGR.T
4279	745.3672	1488.7199	1488.7168	2.08	44	3.7e-05	R.GDKGETGEAGDRGIK.G
4289	745.8715	1489.7285	1489.7274	0.76	63	5.4e-07	R.GETGPAGPAGPAGPAGAR.G 4288
4359	751.3559	1500.6972	1500.6958	0.98	65	3.3e-07	R.GDGGPPGVTGFPGAAGR.T 4354 4356 4358 4360 4361 4362
4404	753.8691	1505.7237	1505.7223	0.96	(59)	1.3e-06	R.GETGPAGPAGPAGPAGAR.G
4427	755.8665	1509.7184	1509.7172	0.76	52	3.3e-05	R.GAPGAVGAPGPAGATGDR.G
4447	756.8848	1511.7550	1511.7515	2.31	45	7.8e-05	R.GLPGTAGLPGMKGHR.G
4512	760.8679	1519.7212	1519.7155	3.74	48	1.5e-05	R.PGEVGPPGPPGPTGEK.G 4511
4604	765.8997	1529.7849	1529.7838	0.70	(34)	0.00089	K.DGLNGLPGPIGPPGPR.G
4842	781.4028	1560.7911	1560.7896	0.94	(43)	0.00011	K.DGLNGLPGPIGPPGPR.G 4843
4844	781.4031	1560.7917	1560.7896	1.33	(44)	7.5e-05	K.DGLNGLPGPIGPPGPR.G
4853	781.8925	1561.7704	1561.7737	-2.10	65	7.4e-07	K.DGLNGLPGPIGPPGPR.G 4854 4855 4859
4856	781.8950	1561.7754	1561.7737	1.10	(46)	5e-05	K.DGLNGLPGPIGPPGPR.G
4860	781.8967	1561.7788	1561.7737	3.29	(44)	0.00015	K.DGLNGLPGPIGPPGPR.G 4858
4868	521.6146	1561.8220	1561.8213	0.49	62	1.4e-06	K.GAAGLPGVAGAPGLPGPR.G
4872	781.9189	1561.8232	1561.8213	1.24	(41)	0.00016	K.GAAGLPGVAGAPGLPGPR.G
4875	781.9191	1561.8236	1561.8213	1.48	(61)	1.8e-06	K.GAAGLPGVAGAPGLPGPR.G 4867 4870 4873
4941	523.5934	1567.7585	1567.7591	-0.36	(53)	4.6e-06	R.GPPGESGAVGPSGAIGSR.G
4946	784.8874	1567.7602	1567.7591	0.74	87	1.8e-09	R.GPPGESGAVGPSGAIGSR.G 4942 4943 4944 4947
4980	787.9179	1573.8213	1573.8213	-0.01	(71)	7.4e-08	R.GEPGPVGSAGPVGAIGPR.G
4981	525.6154	1573.8242	1573.8213	1.89	(53)	4.6e-06	R.GEPGPVGSAGPVGAIGPR.G
5017	789.8923	1577.7701	1577.7686	0.98	(32)	0.0014	K.DGLNGLPGPIGPPGPR.G
5090	529.2618	1584.7635	1584.7645	-0.61	(30)	0.0036	K.GANGAPGIAGAPGFPGAR.G
5092	793.3899	1584.7652	1584.7645	0.48	(50)	2.3e-05	K.GANGAPGIAGAPGFPGAR.G 5093 5094
5104	529.5904	1585.7494	1585.7485	0.55	(29)	0.0062	K.GANGAPGIAGAPGFPGAR.G
5107	793.8824	1585.7503	1585.7485	1.17	66	1.2e-06	K.GANGAPGIAGAPGFPGAR.G 5105 5106
5147	795.9102	1589.8058	1589.8050	0.50	66	1e-06	R.GLTGPIGPPGPAGAPGDK.G
5150	530.9460	1589.8161	1589.8162	-0.04	(50)	1e-05	R.GEPGPVGSAGPVGAIGPR.G 5148 5153
5154	795.9161	1589.8176	1589.8162	0.89	102	5.8e-11	R.GEPGPVGSAGPVGAIGPR.G 5149 5151 5152 5155
5252	534.6024	1600.7852	1600.7845	0.43	(31)	0.0016	R.GFSGLDGAKGDAGPAGPK.G
5370	539.2657	1614.7754	1614.7751	0.21	30	0.004	R.GGPGSRGFPGADGVAGPK.G
5398	809.3975	1616.7804	1616.7795	0.56	56	1.2e-05	R.GFSGLDGAKGDAGPAGPK.G
5399	539.9341	1616.7806	1616.7795	0.70	(52)	2.9e-05	R.GFSGLDGAKGDAGPAGPK.G
5418	540.6098	1618.8076	1618.8064	0.76	(58)	1.5e-06	K.GELGPVGNTGPSGPAGPR.G
5419	810.4115	1618.8084	1618.8064	1.29	89	1.2e-09	K.GELGPVGNTGPSGPAGPR.G
5430	810.9031	1619.7917	1619.7904	0.84	(87)	1.8e-09	K.GELGPVGNTGPSGPAGPR.G
5440	540.9685	1619.8837	1619.8856	-1.18	(36)	0.00023	R.AGVIGPAGARGASGPAGVR.G
5442	810.9504	1619.8863	1619.8856	0.45	49	1.2e-05	R.AGVIGPAGARGASGPAGVR.G
5485	813.8896	1625.7647	1625.7646	0.12	69	1.2e-07	R.GPSGESGSTGPTGPPGLR.G 5486 5487
5500	543.5796	1627.7169	1627.7186	-1.03	39	0.00056	K.NGDDGEAGKPGRPGER.G
5537	545.2652	1632.7738	1632.7744	-0.38	(37)	0.0013	R.GFSGLDGAKGDAGPAGPK.G
5563	818.4081	1634.8017	1634.8013	0.28	(79)	1.2e-08	K.GELGPVGNTGPSGPAGPR.G
5620	548.5840	1642.7303	1642.7295	0.47	(37)	0.00076	K.NGDDGEAGKPGRPGER.G 5617
5729	826.9230	1651.8314	1651.8278	2.17	62	3.7e-06	R.GAAGLPGPKGDRGDAGPK.G
5742	552.6049	1654.7927	1654.7911	1.01	(35)	0.0016	K.GSPGEAGRPGEAGLPGAK.G
5743	828.4041	1654.7936	1654.7911	1.50	52	3.1e-05	K.GSPGEAGRPGEAGLPGAK.G
5821	836.4011	1670.7876	1670.7860	0.95	(34)	0.00091	K.GSPGEAGRPGEAGLPGAK.G
5931	564.2639	1689.7697	1689.7707	-0.56	(61)	1.3e-06	K.DGEAGAQGPPGPAGPAGER.G
5933	845.8936	1689.7727	1689.7707	1.18	95	5.3e-10	K.DGEAGAQGPPGPAGPAGER.G 5930 5932
5940	846.3841	1690.7536	1690.7547	-0.62	(82)	1.1e-08	K.DGEAGAQGPPGPAGPAGER.G
5966	848.4069	1694.7992	1694.7973	1.13	71	7.1e-08	R.GPSGAVGGPGVNGAPGEAGR.D 5964
5973	848.9009	1695.7872	1695.7813	3.50	(71)	1.1e-07	R.GPSGAVGGPGVNGAPGEAGR.D 5970
5991	850.8787	1699.7428	1699.7398	1.75	65	5e-07	K.GEPGAPGENGTPGQTGAR.G
6018	569.5960	1705.7662	1705.7656	0.35	(68)	2.7e-07	K.DGEAGAQGPPGPAGPAGER.G
6021	853.8909	1705.7672	1705.7656	0.93	(92)	1.1e-09	K.DGEAGAQGPPGPAGPAGER.G 6015 6019 6020
6023	854.3821	1706.7497	1706.7496	0.08	(66)	4.7e-07	K.DGEAGAQGPPGPAGPAGER.G
6100	859.9388	1717.8631	1717.8635	-0.22	(48)	1.7e-05	R.GYNGLDGLKGQPGAAGVK.G
6101	573.6284	1717.8632	1717.8635	-0.16	(42)	7e-05	R.GYNGLDGLKGQPGAAGVK.G
6107	860.4308	1718.8470	1718.8475	-0.29	(41)	7.3e-05	R.GYNGLDGLKGQPGAAGVK.G
6109	573.9569	1718.8489	1718.8475	0.80	(39)	0.00012	R.GYNGLDGLKGQPGAAGVK.G
6121	861.8888	1721.7630	1721.7605	1.46	(43)	8.2e-05	K.DGEAGAQGPPGPAGPAGER.G
6208	867.4449	1732.8753	1732.8744	0.53	58	1.6e-06	R.GYNGLDGLKGQPGAAGVK.G
6214	867.9369	1733.8593	1733.8584	0.53	(32)	0.00056	R.GYNGLDGLKGQPGAAGVK.G
6244	871.8749	1741.7352	1741.7326	1.50	(58)	6.7e-06	K.GEPGSPGENGAPGQMGPR.G
6248	872.3665	1742.7184	1742.7166	1.01	(51)	3.3e-05	K.GEPGSPGENGAPGQMGPR.G
6290	583.9556	1748.8451	1748.8442	0.49	29	0.0016	R.GARGEPGPTGLPGPPGER.G
6311	876.9555	1751.8965	1751.8955	0.54	(78)	1.5e-08	R.GPPGPVGPPGLAGPPGESGR.E
6339	879.8717	1757.7289	1757.7275	0.77	90	4.1e-09	K.GEPGSPGENGAPGQMGPR.G
6355	587.2731	1758.7974	1758.7955	1.05	35	0.00034	R.GPSGDTGRPGEPGLMGAR.G
6403	590.3036	1767.8889	1767.8904	-0.85	(34)	0.00039	R.GPPGPVGPPGLAGPPGESGR.E
6404	884.9531	1767.8917	1767.8904	0.72	(67)	2e-07	R.GPPGPVGPPGLAGPPGESGR.E
6405	884.9532	1767.8918	1767.8904	0.79	(102)	6.7e-11	R.GPPGPVGPPGLAGPPGESGR.E
6464	594.9629	1781.8668	1781.8657	0.66	(34)	0.00043	K.RGPSGESGSTGPTGPPGLR.G
6465	891.9407	1781.8669	1781.8657	0.70	48	1.5e-05	K.RGPSGESGSTGPTGPPGLR.G 6463
6479	595.6362	1783.8867	1783.8853	0.75	(44)	4.3e-05	R.GPPGPVGPPGLAGPPGESGR.E
6480	595.6362	1783.8867	1783.8853	0.75	(43)	5.4e-05	R.GPPGPVGPPGLAGPPGESGR.E
6481	892.9507	1783.8868	1783.8853	0.82	(61)	8.3e-07	R.GPPGPVGPPGLAGPPGESGR.E
6482	892.9507	1783.8869	1783.8853	0.89	113	4.9e-12	R.GPPGPVGPPGLAGPPGESGR.E 6483 6484
6516	597.9677	1790.8811	1790.8799	0.67	(33)	0.00045	R.TGPPGPSGITGPPGPSGAAGK.E
6519	896.4483	1790.8821	1790.8799	1.19	102	6.3e-11	R.TGPPGPSGITGPPGPSGAAGK.E 6517 6520
6543	599.3080	1794.9023	1794.9013	0.56	30	0.0012	R.GLPGEFGLPGPAGPRGER.G
6573	900.9486	1799.8827	1799.8803	1.33	(46)	2.8e-05	R.GPPGPVGPPGLAGPPGESGR.E 6569 6571
6610	904.4465	1806.8785	1806.8748	2.03	(53)	1.5e-05	R.TGPPGPSGITGPPGPSGAAGK.E
6627	907.3966	1812.7787	1812.7762	1.34	92	6.8e-10	K.GEPGSAGPQGPPGSSGEEGK.R
6775	920.9639	1839.9132	1839.9116	0.87	51	1.4e-05	R.VGPPGPSGNAGPPGPPGPVGK.E 6772
6776	920.9640	1839.9135	1839.9116	1.07	(35)	0.00056	R.VGPPGPSGNAGPPGPPGPVGK.E
6786	921.4556	1840.8967	1840.8956	0.61	(46)	4.6e-05	R.VGPPGPSGNAGPPGPPGPVGK.E 6784
6870	928.9617	1855.9088	1855.9065	1.23	(44)	6.3e-05	R.VGPPGPSGNAGPPGPPGPVGK.E 6868
6875	929.4526	1856.8906	1856.8905	0.05	(33)	0.00081	R.VGPPGPSGNAGPPGPPGPVGK.E
6901	932.4401	1862.8657	1862.8647	0.56	(72)	2.1e-07	K.GEPGPTGIQGPPGPAGEEGK.R 6900
6902	621.9626	1862.8661	1862.8647	0.78	(44)	0.00012	K.GEPGPTGIQGPPGPAGEEGK.R
6915	932.9321	1863.8496	1863.8487	0.49	75	2e-07	K.GEPGPTGIQGPPGPAGEEGK.R
7127	955.9698	1909.9251	1909.9242	0.48	43	0.00018	R.GERGPPGESGAVGPSGAIGSR.G
7128	637.6491	1909.9255	1909.9242	0.66	(40)	0.00032	R.GERGPPGESGAVGPSGAIGSR.G
7247	644.9808	1931.9207	1931.9198	0.45	(39)	0.00013	K.NGDRGETGPAGPAGPAGPAGAR.G
7248	966.9686	1931.9226	1931.9198	1.44	(62)	5.9e-07	K.NGDRGETGPAGPAGPAGPAGAR.G
7254	967.4598	1932.9051	1932.9038	0.68	75	3.3e-08	K.NGDRGETGPAGPAGPAGPAGAR.G 7252 7253
7255	645.3090	1932.9052	1932.9038	0.74	(40)	9.7e-05	K.NGDRGETGPAGPAGPAGPAGAR.G
7334	974.9647	1947.9149	1947.9147	0.09	(43)	5.1e-05	K.NGDRGETGPAGPAGPAGPAGAR.G
7338	975.4593	1948.9040	1948.8987	2.72	(47)	1.9e-05	K.NGDRGETGPAGPAGPAGPAGAR.G
7423	985.4466	1968.8786	1968.8773	0.66	62	7.3e-07	K.GEPGSAGPQGPPGSSGEEGKR.G
7576	1002.4915	2002.9684	2002.9708	-1.24	(55)	1.9e-05	K.GEPGPTGIQGPPGPAGEEGKR.G
7657	673.9961	2018.9665	2018.9658	0.34	(38)	0.00053	K.GEPGPTGIQGPPGPAGEEGKR.G
7658	1010.4908	2018.9670	2018.9658	0.62	(50)	3.1e-05	K.GEPGPTGIQGPPGPAGEEGKR.G
7661	1010.4924	2018.9702	2018.9658	2.19	(46)	8.1e-05	K.GEPGPTGIQGPPGPAGEEGKR.G
7663	1010.9825	2019.9505	2019.9498	0.38	56	1.1e-05	K.GEPGPTGIQGPPGPAGEEGKR.G
7700	676.6924	2027.0555	2027.0548	0.33	(30)	0.0045	K.EGPAGLPGIDGRPGPIGPAGAR.G
7794	680.3556	2038.0449	2038.0457	-0.36	65	3.3e-07	K.HGNRGEPGPVGSAGPVGAIGPR.G
7828	682.0240	2043.0503	2043.0498	0.27	(30)	0.0055	K.EGPAGLPGIDGRPGPIGPAGAR.G
7829	682.0245	2043.0518	2043.0498	0.99	(30)	0.0062	K.EGPAGLPGIDGRPGPIGPAGAR.G
7830	1022.5332	2043.0519	2043.0498	1.03	31	0.0048	K.EGPAGLPGIDGRPGPIGPAGAR.G 7832
7860	1026.0013	2049.9881	2049.9868	0.64	(53)	2.2e-05	R.GEVGPAGPNGFAGPAGAAGQPGAK.G
7861	684.3370	2049.9891	2049.9868	1.10	(44)	0.00017	R.GEVGPAGPNGFAGPAGAAGQPGAK.G
7871	684.6646	2050.9720	2050.9708	0.57	(47)	9.3e-05	R.GEVGPAGPNGFAGPAGAAGQPGAK.G
7874	1026.4941	2050.9737	2050.9708	1.41	88	7e-09	R.GEVGPAGPNGFAGPAGAAGQPGAK.G 7875
7876	1026.4944	2050.9742	2050.9708	1.65	(60)	5e-06	R.GEVGPAGPNGFAGPAGAAGQPGAK.G
7882	1026.9866	2051.9586	2051.9548	1.83	(75)	1.4e-07	R.GEVGPAGPNGFAGPAGAAGQPGAK.G
7886	685.6876	2054.0409	2054.0406	0.12	(57)	2e-06	K.HGNRGEPGPVGSAGPVGAIGPR.G 7885 7888
7887	1028.0281	2054.0416	2054.0406	0.49	(57)	2e-06	K.HGNRGEPGPVGSAGPVGAIGPR.G
7892	686.0158	2055.0256	2055.0246	0.48	(61)	7.5e-07	K.HGNRGEPGPVGSAGPVGAIGPR.G 7893
7953	1033.9991	2065.9837	2065.9817	0.96	(38)	0.00073	R.GEVGPAGPNGFAGPAGAAGQPGAK.G
7954	689.6688	2065.9845	2065.9817	1.31	(45)	0.00016	R.GEVGPAGPNGFAGPAGAAGQPGAK.G
7967	689.9968	2066.9687	2066.9658	1.40	(36)	0.0012	R.GEVGPAGPNGFAGPAGAAGQPGAK.G 7965
7968	1034.4921	2066.9696	2066.9658	1.85	(66)	1.2e-06	R.GEVGPAGPNGFAGPAGAAGQPGAK.G
8095	1048.0066	2093.9986	2093.9978	0.39	69	1.2e-07	K.GEPGVVGAPGTAGPAGSGGLPGER.G
8138	1053.0050	2103.9955	2103.9934	0.98	(39)	0.00026	K.GSPGADGPAGAPGTPGPQGIAGQR.G
8145	1053.4946	2104.9747	2104.9774	-1.28	(35)	0.00073	K.GSPGADGPAGAPGTPGPQGIAGQR.G
8199	1061.0016	2119.9886	2119.9883	0.15	(42)	0.00011	K.GSPGADGPAGAPGTPGPQGIAGQR.G 8206
8202	1061.0020	2119.9894	2119.9883	0.49	(33)	0.001	K.GSPGADGPAGAPGTPGPQGIAGQR.G
8205	707.6710	2119.9911	2119.9883	1.29	(36)	0.00055	K.GSPGADGPAGAPGTPGPQGIAGQR.G
8265	712.0000	2132.9782	2132.9763	0.86	(34)	0.0034	R.GEPGPPGPAGFAGPPGADGQPGAK.G
8272	1067.9872	2133.9598	2133.9604	-0.25	(35)	0.0013	R.GEPGPPGPAGFAGPPGADGQPGAK.G
8273	712.3281	2133.9624	2133.9604	0.94	(32)	0.0031	R.GEPGPPGPAGFAGPPGADGQPGAK.G
8278	1069.0015	2135.9884	2135.9832	2.41	55	6.6e-06	K.GSPGADGPAGAPGTPGPQGIAGQR.G 8277
8282	1069.4923	2136.9701	2136.9672	1.32	(42)	0.00015	K.GSPGADGPAGAPGTPGPQGIAGQR.G
8289	1070.0280	2138.0414	2138.0393	0.97	(43)	0.00018	R.GESGPAGPPGAPGAPGAPGPVGPAGK.N
8291	1070.5801	2139.1456	2139.1437	0.90	(58)	1.7e-06	R.GLPGVAGAVGEPGPLGIQGPPGAR.G
8292	714.0561	2139.1464	2139.1437	1.29	(40)	9.5e-05	R.GLPGVAGAVGEPGPLGIQGPPGAR.G
8327	1075.4930	2148.9715	2148.9713	0.12	77	1.7e-07	R.GEPGPPGPAGFAGPPGADGQPGAK.G 8328
8329	717.3315	2148.9726	2148.9713	0.63	(42)	0.00051	R.GEPGPPGPAGFAGPPGADGQPGAK.G
8335	1075.9863	2149.9581	2149.9553	1.32	(45)	0.00014	R.GEPGPPGPAGFAGPPGADGQPGAK.G
8354	1078.0251	2154.0357	2154.0342	0.72	(60)	2.1e-06	R.GESGPAGPPGAPGAPGAPGPVGPAGK.N
8365	1078.5774	2155.1402	2155.1386	0.76	(74)	3.7e-08	R.GLPGVAGAVGEPGPLGIQGPPGAR.G
8366	1078.5778	2155.1410	2155.1386	1.10	(65)	3.4e-07	R.GLPGVAGAVGEPGPLGIQGPPGAR.G
8367	719.3878	2155.1414	2155.1386	1.32	(46)	2.4e-05	R.GLPGVAGAVGEPGPLGIQGPPGAR.G
8378	1079.0696	2156.1246	2156.1226	0.93	(54)	3.6e-06	R.GLPGVAGAVGEPGPLGIQGPPGAR.G
8381	1079.0709	2156.1273	2156.1226	2.18	(40)	9.4e-05	R.GLPGVAGAVGEPGPLGIQGPPGAR.G 8379
8398	1081.5156	2161.0167	2161.0149	0.85	(55)	5e-06	R.GAPGPDGNNGAQGPPGLQGVQGGK.G 8400
8401	721.3466	2161.0180	2161.0149	1.46	(43)	7.4e-05	R.GAPGPDGNNGAQGPPGLQGVQGGK.G
8409	721.6741	2162.0004	2161.9989	0.70	66	1.3e-06	R.GAPGPDGNNGAQGPPGLQGVQGGK.G 8411 8412
8410	1082.0076	2162.0006	2161.9989	0.79	(63)	2.7e-06	R.GAPGPDGNNGAQGPPGLQGVQGGK.G 8407
8414	1082.4987	2162.9828	2162.9829	-0.05	(53)	4.6e-06	R.GAPGPDGNNGAQGPPGLQGVQGGK.G
8434	1086.0228	2170.0311	2170.0291	0.92	83	5.5e-09	R.GESGPAGPPGAPGAPGAPGPVGPAGK.N
8444	724.7193	2171.1361	2171.1335	1.17	(58)	1.5e-06	R.GLPGVAGAVGEPGPLGIQGPPGAR.G
8445	1086.5754	2171.1363	2171.1335	1.29	(86)	2.4e-09	R.GLPGVAGAVGEPGPLGIQGPPGAR.G 8441 8443 8449
8446	724.7194	2171.1364	2171.1335	1.35	(54)	4e-06	R.GLPGVAGAVGEPGPLGIQGPPGAR.G 8448
8453	1087.0675	2172.1205	2172.1175	1.35	102	5.8e-11	R.GLPGVAGAVGEPGPLGIQGPPGAR.G 8457
8455	725.0494	2172.1265	2172.1175	4.13	(76)	2.4e-08	R.GLPGVAGAVGEPGPLGIQGPPGAR.G 8454
8456	725.0496	2172.1270	2172.1175	4.38	(33)	0.00053	R.GLPGVAGAVGEPGPLGIQGPPGAR.G
8598	1099.9913	2197.9681	2197.9659	1.03	(44)	0.00016	K.GDAGAPGAPGSQGAPGLQGMPGER.G
8605	1100.5485	2199.0824	2199.0821	0.11	56	2.6e-06	R.GYAGNPGPVGAAGAPGPHGSVGPAGK.H
8660	1107.9875	2213.9605	2213.9608	-0.10	(79)	2.9e-08	K.GDAGAPGAPGSQGAPGLQGMPGER.G 8661
8674	1108.4800	2214.9454	2214.9448	0.28	(66)	5.1e-07	K.GDAGAPGAPGSQGAPGLQGMPGER.G
8681	1108.5468	2215.0790	2215.0771	0.86	(47)	2e-05	R.GYAGNPGPVGAAGAPGPHGSVGPAGK.H
8682	739.3672	2215.0799	2215.0771	1.29	(32)	0.00064	R.GYAGNPGPVGAAGAPGPHGSVGPAGK.H
8692	1108.9724	2215.9303	2215.9288	0.67	80	1.8e-08	K.GDAGAPGAPGSQGAPGLQGMPGER.G
8694	739.6957	2216.0654	2216.0611	1.95	(31)	0.00071	R.GYAGNPGPVGAAGAPGPHGSVGPAGK.H
8750	744.0302	2229.0688	2229.0662	1.16	(36)	0.00045	R.GETGPAGRPGEVGPPGPPGPTGEK.G
8751	1115.5421	2229.0697	2229.0662	1.55	(49)	2.1e-05	R.GETGPAGRPGEVGPPGPPGPTGEK.G
8765	1116.5450	2231.0755	2231.0720	1.59	(48)	1.8e-05	R.GYAGNPGPVGAAGAPGPHGSVGPAGK.H
8816	1123.5382	2245.0619	2245.0611	0.32	(35)	0.00049	R.GETGPAGRPGEVGPPGPPGPTGEK.G
8817	749.3615	2245.0625	2245.0611	0.62	52	1.1e-05	R.GETGPAGRPGEVGPPGPPGPTGEK.G 8815
8885	1131.5376	2261.0606	2261.0561	2.03	(33)	0.0012	R.GETGPAGRPGEVGPPGPPGPTGEK.G
9092	1158.5304	2315.0462	2315.0415	2.06	45	0.00014	R.GEPGPPGPAGAAGPAGNPGADGQPGAK.G
9093	772.6904	2315.0495	2315.0415	3.46	(42)	0.00031	R.GEPGPPGPAGAAGPAGNPGADGQPGAK.G
9098	1159.0208	2316.0270	2316.0255	0.64	(44)	0.00017	R.GEPGPPGPAGAAGPAGNPGADGQPGAK.G
9109	774.3904	2320.1495	2320.1448	2.01	(32)	0.0037	K.GDAGPPGPAGPTGPPGPIGNVGAPGPK.G
9139	777.0121	2328.0144	2328.0102	1.81	47	1.8e-05	K.GESGGKGEPGSAGPQGPPGSSGEEGK.R
9156	1166.5262	2331.0379	2331.0364	0.67	(39)	0.00058	R.GEPGPPGPAGAAGPAGNPGADGQPGAK.G
9163	778.3505	2332.0296	2332.0204	3.94	(40)	0.00044	R.GEPGPPGPAGAAGPAGNPGADGQPGAK.G
9173	1169.0774	2336.1402	2336.1397	0.21	(47)	9.5e-05	K.GDAGPPGPAGPTGPPGPIGNVGAPGPK.G
9175	1169.0776	2336.1407	2336.1397	0.42	(29)	0.0062	K.GDAGPPGPAGPTGPPGPIGNVGAPGPK.G
9273	1185.0731	2368.1317	2368.1296	0.89	(36)	0.00037	K.GDAGPPGPAGPTGPPGPIGNVGAPGPK.G
9274	790.3846	2368.1319	2368.1296	0.99	(48)	2.5e-05	K.GDAGPPGPAGPTGPPGPIGNVGAPGPK.G
9281	1185.5688	2369.1231	2369.1136	4.03	56	3.1e-06	K.GDAGPPGPAGPTGPPGPIGNVGAPGPK.G
9486	1217.1052	2432.1959	2432.1932	1.10	(48)	1.6e-05	R.GEQGLPGVSGPVGPPGNPGANGLTGAK.G
9487	811.7396	2432.1969	2432.1932	1.50	(40)	9.5e-05	R.GEQGLPGVSGPVGPPGNPGANGLTGAK.G
9492	812.0674	2433.1805	2433.1772	1.35	(37)	0.0002	R.GEQGLPGVSGPVGPPGNPGANGLTGAK.G
9493	1217.5977	2433.1808	2433.1772	1.45	(50)	9.8e-06	R.GEQGLPGVSGPVGPPGNPGANGLTGAK.G 9491
9499	1218.0896	2434.1646	2434.1612	1.40	(39)	0.00012	R.GEQGLPGVSGPVGPPGNPGANGLTGAK.G
9546	1225.1038	2448.1930	2448.1881	1.97	(40)	0.0001	R.GEQGLPGVSGPVGPPGNPGANGLTGAK.G
9548	1225.5942	2449.1739	2449.1721	0.72	51	7.6e-06	R.GEQGLPGVSGPVGPPGNPGANGLTGAK.G 9551
9549	817.3989	2449.1748	2449.1721	1.07	(32)	0.00057	R.GEQGLPGVSGPVGPPGNPGANGLTGAK.G
9603	823.0705	2466.1897	2466.1888	0.35	(33)	0.0046	K.GDRGESGPAGPPGAPGAPGAPGPVGPAGK.N
9641	828.4025	2482.1858	2482.1837	0.82	(32)	0.0019	K.GDRGESGPAGPPGAPGAPGAPGPVGPAGK.N
9650	829.0443	2484.1111	2484.1113	-0.08	49	1.4e-05	K.GESGGKGEPGSAGPQGPPGSSGEEGKR.G
9655	1243.6191	2485.2237	2485.2198	1.59	(30)	0.0029	R.GPPGSAGSPGKDGLNGLPGPIGPPGPR.G
9661	829.7420	2486.2042	2486.2038	0.16	(35)	0.0009	R.GPPGSAGSPGKDGLNGLPGPIGPPGPR.G
9663	829.7429	2486.2069	2486.2038	1.27	37	0.00057	R.GPPGSAGSPGKDGLNGLPGPIGPPGPR.G 9662
9688	833.3898	2497.1475	2497.1430	1.81	(31)	0.00089	K.GQPGAAGVKGEPGAPGENGTPGQTGAR.G
9694	833.7345	2498.1817	2498.1786	1.21	40	9.7e-05	K.GDRGESGPAGPPGAPGAPGAPGPVGPAGK.N 9693 9695
9697	834.0441	2499.1104	2499.1110	-0.25	37	0.0002	K.GQPGAAGVKGEPGAPGENGTPGQTGAR.G
9737	838.7735	2513.2987	2513.2987	-0.01	37	0.00022	R.GERGLPGVAGAVGEPGPLGIQGPPGAR.G
9761	842.3705	2524.0898	2524.0885	0.52	29	0.011	K.GDAGPAGPKGEPGSPGENGAPGQMGPR.G
9837	1274.6077	2547.2008	2547.1991	0.68	70	5.8e-07	R.GNDGATGAAGPPGPTGPAGPPGFPGAVGAK.G 9840
9838	850.0745	2547.2016	2547.1991	0.99	(35)	0.0018	R.GNDGATGAAGPPGPTGPAGPPGFPGAVGAK.G
9841	850.0754	2547.2043	2547.1991	2.06	(37)	0.0011	R.GNDGATGAAGPPGPTGPAGPPGFPGAVGAK.G
9846	850.4040	2548.1901	2548.1831	2.78	(37)	0.0018	R.GNDGATGAAGPPGPTGPAGPPGFPGAVGAK.G
9869	1278.1357	2554.2569	2554.2525	1.75	(76)	2.6e-08	K.GENGIVGPTGPVGAAGPAGPNGPAGPAGSR.G
9872	1278.6270	2555.2394	2555.2365	1.13	90	1.8e-09	K.GENGIVGPTGPVGAAGPAGPNGPAGPAGSR.G
9873	852.7539	2555.2399	2555.2365	1.34	(52)	1.1e-05	K.GENGIVGPTGPVGAAGPAGPNGPAGPAGSR.G
9874	852.7541	2555.2404	2555.2365	1.55	(32)	0.00097	K.GENGIVGPTGPVGAAGPAGPNGPAGPAGSR.G
9875	1278.6316	2555.2486	2555.2365	4.76	(35)	0.00051	K.GENGIVGPTGPVGAAGPAGPNGPAGPAGSR.G
9876	1279.1183	2556.2220	2556.2205	0.61	(72)	8e-08	K.GENGIVGPTGPVGAAGPAGPNGPAGPAGSR.G
9877	853.0817	2556.2232	2556.2205	1.05	(31)	0.001	K.GENGIVGPTGPVGAAGPAGPNGPAGPAGSR.G
9878	1279.1189	2556.2232	2556.2205	1.08	(76)	2.8e-08	K.GENGIVGPTGPVGAAGPAGPNGPAGPAGSR.G
9914	855.4057	2563.1953	2563.1940	0.51	(39)	0.00066	R.GNDGATGAAGPPGPTGPAGPPGFPGAVGAK.G
9915	1282.6051	2563.1957	2563.1940	0.66	(65)	1.7e-06	R.GNDGATGAAGPPGPTGPAGPPGFPGAVGAK.G
10029	1295.1343	2588.2540	2588.2508	1.25	87	8.8e-09	R.GSDGSVGPVGPAGPIGSAGPPGFPGAPGPK.G 10027 10032
10031	863.7588	2588.2545	2588.2508	1.46	(62)	2.9e-06	R.GSDGSVGPVGPAGPIGSAGPPGFPGAPGPK.G 10026 10030
10097	1303.1324	2604.2503	2604.2457	1.79	(32)	0.0026	R.GSDGSVGPVGPAGPIGSAGPPGFPGAPGPK.G
10324	1324.1301	2646.2457	2646.2423	1.29	(77)	2.1e-08	R.GFSGLQGPAGPPGSPGEQGPSGASGPAGPR.G
10327	883.4158	2647.2255	2647.2263	-0.31	(30)	0.0011	R.GFSGLQGPAGPPGSPGEQGPSGASGPAGPR.G
10386	1332.1273	2662.2401	2662.2372	1.08	85	3.4e-09	R.GFSGLQGPAGPPGSPGEQGPSGASGPAGPR.G
10387	888.4207	2662.2401	2662.2372	1.10	(48)	1.6e-05	R.GFSGLQGPAGPPGSPGEQGPSGASGPAGPR.G 10384
10403	1332.6202	2663.2259	2663.2212	1.77	(76)	2.8e-08	R.GFSGLQGPAGPPGSPGEQGPSGASGPAGPR.G
10405	888.7495	2663.2267	2663.2212	2.06	(29)	0.0013	R.GFSGLQGPAGPPGSPGEQGPSGASGPAGPR.G
10414	1333.1141	2664.2137	2664.2052	3.18	(66)	2.9e-07	R.GFSGLQGPAGPPGSPGEQGPSGASGPAGPR.G
10540	901.7524	2702.2355	2702.2321	1.24	30	0.0041	R.GAPGDRGEPGPPGPAGFAGPPGADGQPGAK.G
10778	926.1229	2775.3469	2775.3437	1.16	34	0.0052	K.GHNGLQGLPGLAGQHGDQGAPGSVGPAGPR.G
10948	945.4284	2833.2634	2833.2612	0.77	35	0.00032	R.GPSGAVGGPGVNGAPGEAGRDGNPGSDGPPGR.D
10999	951.8143	2852.4210	2852.4166	1.55	44	4.1e-05	K.GPKGENGIVGPTGPVGAAGPAGPNGPAGPAGSR.G
11003	952.4700	2854.3883	2854.3846	1.29	(29)	0.0011	K.GPKGENGIVGPTGPVGAAGPAGPNGPAGPAGSR.G
11047	1435.2100	2868.4054	2868.4003	1.79	34	0.0011	R.GLTGPIGPPGPAGAPGDKGESGPSGPAGPTGAR.G
11283	1479.2538	2956.4930	2956.4891	1.33	72	6.8e-08	K.GPSGEPGTAGPPGTAGPQGLLGAPGILGLPGSR.G
11398	1005.4756	3013.4049	3013.4027	0.73	30	0.001	K.GHRGFSGLQGPAGPPGSPGEQGPSGASGPAGPR.G
11674	1062.1595	3183.4568	3183.4454	3.60	41	0.00048	R.GSEGPQGVRGEPGPPGPAGAAGPAGNPGADGQPGAK.G
11769	1086.4722	3256.3947	3256.3923	0.72	42	0.00022	R.GSNGAPGNDGAKGDAGAPGAPGSQGAPGLQGMPGER.G 11768
11770	1086.8007	3257.3801	3257.3763	1.17	(41)	0.00031	R.GSNGAPGNDGAKGDAGAPGAPGSQGAPGLQGMPGER.G

## Sheet: Sheet C
Lestodon Arroyo del Vizcaíno #474
Query	Observed	Mr(expt)	Mr(calc)	ppm	Score	Expect	Peptide
105	379.6935	757.3724	757.3719	0.64	38	0.00039	R.GLPGADGR.A 98
136	386.2089	770.4032	770.4035	-0.43	44	4e-05	R.GASGPAGVR.G 138 139 140 141 142 143 147 148 149 150
186	392.2220	782.4294	782.4286	0.98	43	0.00024	R.GAAGLPGPK.G 189
238	400.2067	798.3988	798.3984	0.44	(36)	0.00032	R.GDQGPLGR.A
248	400.6986	799.3827	799.3824	0.37	44	5.1e-05	R.GDQGPLGR.A 241 242 243 244 245 246 247 249 250 251
318	418.7224	835.4302	835.4301	0.19	49	6e-05	R.GPAGPQGPR.G
330	419.2138	836.4131	836.4141	-1.12	(47)	0.0001	R.GPAGPQGPR.G 329 332 333
396	426.2168	850.4191	850.4185	0.72	(47)	4.8e-05	R.GFSGLDGAK.G 393
409	426.7198	851.4251	851.4250	0.13	36	0.0011	R.GPPGPQGAR.G
414	427.2173	852.4201	852.4202	-0.14	40	9.7e-05	K.GHAGLAGNR.G
444	434.2144	866.4142	866.4134	0.86	60	2.6e-06	R.GFSGLDGAK.G
450	434.7358	867.4571	867.4563	0.99	55	1.2e-05	R.GPSGPQGIR.G
495	434.7539	867.4932	867.4926	0.63	49	1.3e-05	R.AGVIGPAGAR.G 453 454 455 457 459 470 478 482 486 494 498 502 503 506 508 509 513 517 519
527	435.2281	868.4417	868.4403	1.69	(40)	0.0002	R.GPSGPQGIR.G
593	442.7327	883.4508	883.4512	-0.46	40	0.0004	R.VGAPGPAGSR.G 594 595 596
607	443.7224	885.4303	885.4304	-0.18	42	0.00017	K.GEAGDKGPR.G
608	443.7229	885.4312	885.4304	0.83	(42)	0.00019	R.GSEGPQGVR.G
610	444.2148	886.4150	886.4145	0.56	58	4.4e-06	R.GSEGPQGVR.G
641	446.7538	891.4931	891.4926	0.48	(49)	2.5e-05	R.PGPIGPAGAR.G 624 625 626 627 628 629 631 634 636 637 638 640 642 643 644 645 646 647 648 649 650 651 652 653 654 655 656 657 658 659 660 661
686	449.7590	897.5034	897.5032	0.18	(38)	0.00033	R.GVVGLPGQR.G
740	450.2514	898.4883	898.4872	1.12	41	0.00017	R.GVVGLPGQR.G 689 690 691 692 693 694 696 698 699 700 701 702 704 705 706 707 708 709 710 711 712 713 714 716 717 719 720 721 722 723 724 725 726 727 728 729 731 732 733 734 736 737 738 739 741 742 743 744
807	454.7516	907.4886	907.4876	1.10	49	2.1e-05	R.PGPIGPAGAR.G 769 774 777 799 800 801 802 811 813
889	461.2432	920.4718	920.4716	0.20	54	4.4e-06	R.GPAGPSGPPGK.D 876 877 878 879 880 881 882 885 886 887 890
924	464.7401	927.4657	927.4662	-0.46	51	3.5e-05	R.PGEAGLPGAK.G
980	469.2404	936.4663	936.4665	-0.17	(34)	0.0004	R.GPAGPSGPPGK.D
982	469.2407	936.4669	936.4665	0.41	(45)	3.5e-05	R.GPAGPSGPPGK.D 976 977
1013	472.2275	942.4404	942.4407	-0.30	34	0.0023	R.GPPGSAGSPGK.D
1091	481.2205	960.4264	960.4261	0.29	33	0.0008	K.QGPSGSSGER.G
1394	516.7423	1031.4701	1031.4706	-0.52	50	9.4e-06	R.PGEPGLMGAR.G
1606	357.1870	1068.5391	1068.5424	-3.12	(37)	0.00022	R.GRPGASGPAGAR.G 1605 1622 1643 1652 1657
1631	535.2784	1068.5423	1068.5424	-0.11	51	7.9e-06	R.GRPGASGPAGAR.G 1621 1629 1630 1636 1637 1639 1640 1648 1649
1763	542.7849	1083.5552	1083.5560	-0.82	(31)	0.003	R.GLVGEPGPAGSK.G 1774
1771	542.7855	1083.5564	1083.5560	0.30	43	0.00017	R.GLVGEPGPAGSK.G 1769 1776
1843	544.7731	1087.5316	1087.5298	1.61	58	6.1e-06	R.GFPGADGVAGPK.G 1798 1799 1803 1806 1811 1812 1813 1817 1820 1821 1825 1827 1829 1830 1832 1835 1836 1838 1839 1842
1916	552.7700	1103.5255	1103.5248	0.65	(35)	0.0013	R.GFPGADGVAGPK.G
1926	553.2914	1104.5682	1104.5676	0.53	(41)	0.00016	R.GVQGPPGPAGPR.G 1928
1965	553.7837	1105.5528	1105.5516	1.08	(44)	8.9e-05	R.GVQGPPGPAGPR.G 1957 1963
1968	553.7838	1105.5531	1105.5516	1.30	58	3.1e-06	R.GVQGPPGPAGPR.G 1954 1956 1959 1960 1961 1966 1969
2032	558.2756	1114.5367	1114.5367	0.00	80	7.5e-08	K.GADGAPGKDGVR.G
2085	561.7811	1121.5477	1121.5466	1.02	(34)	0.0009	R.GVQGPPGPAGPR.G
2107	563.7599	1125.5053	1125.5051	0.23	42	0.00013	K.TGPPGPAGQDGR.P
2143	564.2939	1126.5733	1126.5731	0.22	38	0.00065	R.GAAGLPGPKGDR.G
2204	569.7781	1137.5417	1137.5415	0.22	(39)	0.00029	R.GVQGPPGPAGPR.G
2317	577.7937	1153.5729	1153.5728	0.09	49	1.1e-05	K.EGPAGLPGIDGR.P 2308 2309 2310 2312 2314 2316 2318 2320 2324 2325 2328 2329 2330 2331 2332 2333 2334 2335 2336 2338 2340 2341
2350	579.7366	1157.4586	1157.4585	0.06	54	3.5e-06	R.DGNPGSDGPPGR.D
2363	580.2910	1158.5675	1158.5669	0.46	(74)	5.9e-08	R.GEAGNIGFPGPK.G 2361 2362
2393	580.7833	1159.5521	1159.5509	0.99	83	6.5e-09	R.GEAGNIGFPGPK.G 2370 2373 2376 2377 2378 2379 2381 2383 2384 2388 2395 2396 2397 2399 2406 2408
2405	580.7839	1159.5532	1159.5509	1.94	(59)	1.7e-06	R.GEAGNIGFPGPK.G 2369 2371 2372 2375 2387 2389 2390 2391 2394 2398 2400 2401 2402 2403 2404 2407
2417	581.2899	1160.5653	1160.5648	0.37	(52)	4.2e-05	R.GQAGVMGFPGPK.G 2419
2418	581.2901	1160.5656	1160.5648	0.68	(55)	2.3e-05	R.GQAGVMGFPGPK.G
2425	581.7820	1161.5494	1161.5489	0.48	(61)	5.6e-06	R.GQAGVMGFPGPK.G 2426 2428
2427	581.7822	1161.5498	1161.5489	0.79	(59)	9.4e-06	R.GQAGVMGFPGPK.G
2430	581.7925	1161.5705	1161.5700	0.47	36	0.00063	R.GLPGTAGLPGMK.G
2540	588.7805	1175.5465	1175.5459	0.52	(43)	5.8e-05	R.GEAGNIGFPGPK.G
2543	588.8229	1175.6312	1175.6299	1.11	(45)	0.00012	R.GVPGPPGAVGPAGK.D
2545	588.8231	1175.6317	1175.6299	1.52	(31)	0.0025	R.GVPGPPGAVGPAGK.D 2544
2547	589.2867	1176.5588	1176.5598	-0.81	(41)	0.0008	R.GQAGVMGFPGPK.G
2549	589.2874	1176.5602	1176.5598	0.33	(33)	0.0052	R.GQAGVMGFPGPK.G
2551	589.2875	1176.5605	1176.5598	0.64	69	1.3e-06	R.GQAGVMGFPGPK.G 2548 2550 2552
2585	589.7794	1177.5443	1177.5438	0.43	(43)	0.00047	R.GQAGVMGFPGPK.G 2574
2588	589.7795	1177.5444	1177.5438	0.53	(55)	2.7e-05	R.GQAGVMGFPGPK.G 2561 2564 2565 2567 2568 2577 2582 2586 2587 2589 2591 2600 2608
2590	589.7795	1177.5445	1177.5438	0.64	(62)	5.9e-06	R.GQAGVMGFPGPK.G 2562 2563 2570 2571 2572 2573 2575 2576 2578 2579 2580 2581 2583 2584 2592 2593 2594 2595 2596 2597 2598 2599 2601 2602 2603 2604 2606
2654	593.7943	1185.5741	1185.5738	0.23	53	5e-06	R.GDKGEAGDKGPR.G
2655	396.1987	1185.5744	1185.5738	0.47	(38)	0.00015	R.GDKGEAGDKGPR.G
2689	397.2198	1188.6377	1188.6364	1.13	(32)	0.00062	R.TGHPGAVGPAGIR.G
2761	596.8203	1191.6261	1191.6248	1.05	49	4.5e-05	R.GVPGPPGAVGPAGK.D 2767
2778	597.2850	1192.5554	1192.5547	0.59	(34)	0.0043	R.GQAGVMGFPGPK.G
2780	597.2852	1192.5558	1192.5547	0.90	(45)	0.00034	R.GQAGVMGFPGPK.G
2786	597.7764	1193.5382	1193.5387	-0.43	(29)	0.0079	R.GQAGVMGFPGPK.G
2787	597.7768	1193.5390	1193.5387	0.28	(59)	8.1e-06	R.GQAGVMGFPGPK.G 2788
2790	597.7770	1193.5395	1193.5387	0.69	(39)	0.0008	R.GQAGVMGFPGPK.G
2921	402.5511	1204.6315	1204.6313	0.20	37	0.00018	R.TGHPGAVGPAGIR.G 2888 2920 2928 2934 2944 2952 2954 2959 2960 2964 2965 2972
2955	603.3235	1204.6324	1204.6313	0.94	(36)	0.00027	R.TGHPGAVGPAGIR.G
2979	603.8119	1205.6092	1205.6081	0.92	42	0.00026	R.GFPGTPGLPGFK.G
2980	603.8120	1205.6095	1205.6081	1.13	(39)	0.0006	R.GFPGTPGLPGFK.G
2984	604.2630	1206.5114	1206.5113	0.14	36	0.00027	R.GDKGETGEAGDR.G
3128	611.8094	1221.6043	1221.6030	1.08	(37)	0.00083	R.GFPGTPGLPGFK.G 3123 3131
3230	618.3101	1234.6057	1234.6054	0.20	62	8.9e-07	R.GEAGAAGPAGPAGPR.G 3225 3226 3227 3228 3229 3231 3232 3233 3234 3235 3236 3239 3241
3261	620.3210	1238.6274	1238.6255	1.52	(36)	0.00039	R.GLPGSPGNVGPAGK.E
3306	620.8124	1239.6103	1239.6095	0.63	80	3.6e-08	R.GLPGSPGNVGPAGK.E 3272 3282 3284 3286 3303 3314 3315 3316
3337	621.8025	1241.5904	1241.5888	1.29	78	7.3e-08	K.GLTGSPGSPGPDGK.T 3330
3384	625.3179	1248.6213	1248.6211	0.16	(49)	1.3e-05	R.GPAGPSGPPGKDGR.T 3376 3380
3410	626.3065	1250.5984	1250.6004	-1.59	(42)	9.8e-05	R.GEAGAAGPAGPAGPR.G
3429	628.8091	1255.6037	1255.6045	-0.58	(40)	0.00018	R.GLPGSPGNVGPAGK.E
3461	629.7993	1257.5841	1257.5837	0.27	(76)	1.2e-07	K.GLTGSPGSPGPDGK.T 3443 3444 3447 3448 3449 3451 3452 3453 3454 3455 3456 3457 3458 3459 3460 3462 3463 3464 3465 3466 3467 3468 3469 3471 3472 3473 3474 3475 3476 3477 3478 3479 3480 3482 3483 3484 3485 3486 3487
3481	629.7998	1257.5851	1257.5837	1.04	(28)	0.007	K.GLTGSPGSPGPDGK.T
3533	633.3159	1264.6173	1264.6160	0.99	57	2e-06	R.GPAGPSGPPGKDGR.T
3669	642.3394	1282.6643	1282.6630	1.02	73	6.8e-08	R.GIPGPVGASGATGAR.G 3652 3659 3666 3667 3670 3672
3761	649.3106	1296.6067	1296.6058	0.63	49	2.1e-05	K.GESGPSGPAGPTGAR.G 3752 3753 3756 3762
3951	662.3117	1322.6089	1322.6103	-1.07	(41)	9.5e-05	R.GPSGPQGPSGSPGPK.G 3964 3986
3970	662.3124	1322.6103	1322.6103	0.04	(66)	3.5e-07	R.GPSGPQGPSGSPGPK.G 3948 3949 3950 3952 3953 3954 3955 3956 3957 3959 3960 3962 3963 3965 3966 3967 3968 3969 3972 3973 3974 3975 3976 3977 3978 3979 3980 3981 3982 3983 3984 3985 3987 3988 3989
4031	664.8282	1327.6419	1327.6409	0.82	50	5.1e-05	R.GFPGLPGPSGEPGK.Q 4028 4030 4036 4038 4040 4042 4044 4046 4052
4098	670.3097	1338.6048	1338.6052	-0.27	75	3.8e-08	R.GPSGPQGPSGSPGPK.G
4131	672.8256	1343.6366	1343.6358	0.60	(29)	0.0059	R.GFPGLPGPSGEPGK.Q
4141	672.8260	1343.6374	1343.6358	1.23	(42)	0.0003	R.GFPGLPGPSGEPGK.Q 4135 4140 4144
4588	716.8394	1431.6643	1431.6630	0.87	(34)	0.00037	R.AGETGAGGPPGFTGEK.G
4660	724.8372	1447.6599	1447.6580	1.33	61	7.5e-07	R.AGETGAGGPPGFTGEK.G
4702	485.2529	1452.7370	1452.7361	0.56	(31)	0.0011	R.GLPGEFGLPGPAGPR.G
4717	727.3764	1452.7383	1452.7361	1.45	57	2.4e-06	R.GLPGEFGLPGPAGPR.G 4686 4688 4689 4690 4694 4695 4696 4697 4699 4700 4701 4706 4707 4709 4710 4711 4712 4714 4715 4716 4718 4719 4720 4721 4722
4723	727.3770	1452.7395	1452.7361	2.29	(33)	0.00071	R.GLPGEFGLPGPAGPR.G
4761	487.2361	1458.6866	1458.6852	0.98	(40)	0.00024	R.GSAGPPGATGFPGAAGR.V 4748 4755
4764	730.3506	1458.6867	1458.6852	1.07	76	5.7e-08	R.GSAGPPGATGFPGAAGR.V 4745 4746 4747 4749 4750 4751 4753 4754 4756 4757 4758 4759 4760 4762 4763 4765 4766 4767 4768 4769 4770 4771 4774 4775
4826	733.3500	1464.6855	1464.6845	0.69	(37)	0.00023	R.GEPGPTGLPGPPGER.G
4828	733.3501	1464.6856	1464.6845	0.77	61	9.8e-07	R.GEPGPTGLPGPPGER.G 4814 4818 4838
4833	489.2359	1464.6859	1464.6845	0.93	(28)	0.002	R.GEPGPTGLPGPPGER.G
5025	745.8709	1489.7273	1489.7274	-0.06	72	6.3e-08	R.GETGPAGPAGPAGPAGAR.G 5011 5012 5014 5015 5016 5017 5018 5020 5021 5022 5023 5024 5026 5027 5028 5029 5030 5032 5035 5037 5039 5040 5041 5044 5045 5046 5048 5049 5050 5051 5054 5056 5057
5097	747.8680	1493.7214	1493.7223	-0.59	(30)	0.0051	R.GAPGAVGAPGPAGATGDR.G
5153	750.3668	1498.7190	1498.7165	1.65	(28)	0.0017	R.GDGGPPGITGFPGAAGR.T
5222	753.8689	1505.7232	1505.7223	0.64	(62)	6.6e-07	R.GETGPAGPAGPAGPAGAR.G 5221
5223	753.8693	1505.7240	1505.7223	1.13	(59)	1.2e-06	R.GETGPAGPAGPAGPAGAR.G
5243	755.8645	1509.7145	1509.7172	-1.82	57	1.1e-05	R.GAPGAVGAPGPAGATGDR.G 5257
5258	755.8669	1509.7193	1509.7172	1.41	(39)	0.00079	R.GAPGAVGAPGPAGATGDR.G 5244
5309	505.9113	1514.7121	1514.7114	0.46	(37)	0.00018	R.GDGGPPGITGFPGAAGR.T
5320	758.3641	1514.7136	1514.7114	1.44	72	6.8e-08	R.GDGGPPGITGFPGAAGR.T 5297 5300 5304 5305 5307 5308 5310 5311 5313 5315 5317 5319 5321 5323 5325 5327 5328 5329 5330 5331 5332 5333 5334 5335 5338 5339 5340 5341 5342 5343 5345 5347 5348
5418	763.8820	1525.7495	1525.7485	0.65	(38)	0.00016	R.GAPGESGAVGPSGAIGSR.G
5544	771.8787	1541.7429	1541.7434	-0.33	68	1.7e-07	R.GAPGESGAVGPSGAIGSR.G 5545 5546 5548 5549 5550 5551 5554 5556 5557 5559 5561 5563 5564 5566 5567 5569 5570 5573 5574
5610	773.8975	1545.7804	1545.7787	1.06	(33)	0.0011	K.DGLNGLPGPIGPPGPR.G
5701	781.4030	1560.7915	1560.7896	1.17	54	8.9e-06	K.DGLNGLPGPIGPPGPR.G
5705	781.8945	1561.7745	1561.7737	0.55	(45)	7e-05	K.DGLNGLPGPIGPPGPR.G 5710
5709	781.8948	1561.7750	1561.7737	0.86	(47)	3.8e-05	K.DGLNGLPGPIGPPGPR.G 5707 5711
5713	781.8978	1561.7811	1561.7737	4.77	(39)	0.00044	K.DGLNGLPGPIGPPGPR.G
5720	781.9176	1561.8207	1561.8213	-0.40	54	8.1e-06	K.GAAGLPGVAGAPGLPGPR.G 5717 5734 5742 5745 5746 5749 5754
5726	521.6146	1561.8219	1561.8213	0.38	(27)	0.0038	K.GAAGLPGVAGAPGLPGPR.G
5737	521.6147	1561.8224	1561.8213	0.73	(33)	0.0011	K.GAAGLPGVAGAPGLPGPR.G
5738	781.9185	1561.8225	1561.8213	0.77	(36)	0.00059	K.GAAGLPGVAGAPGLPGPR.G 5748 5756
5740	781.9186	1561.8226	1561.8213	0.85	(52)	1.2e-05	K.GAAGLPGVAGAPGLPGPR.G 5718 5719 5721 5725 5730 5732 5735 5736 5750 5755 5759 5760
5849	525.6146	1573.8220	1573.8213	0.49	(34)	0.00042	R.GEPGPVGSAGPVGAIGPR.G
5850	787.9185	1573.8224	1573.8213	0.69	(44)	3.7e-05	R.GEPGPVGSAGPVGAIGPR.G
5876	789.9161	1577.8177	1577.8162	0.97	(31)	0.0019	K.GAAGLPGVAGAPGLPGPR.G 5880
5951	793.3914	1584.7682	1584.7645	2.32	(36)	0.00062	K.GANGAPGIAGAPGFPGAR.G
5978	529.5906	1585.7499	1585.7485	0.89	(38)	0.00086	K.GANGAPGIAGAPGFPGAR.G
5981	793.8823	1585.7501	1585.7485	1.01	51	3.8e-05	K.GANGAPGIAGAPGFPGAR.G 5954 5956 5957 5958 5959 5960 5961 5965 5969 5973 5974 5975 5976 5977 5983 5984 5985 5986 5989 5991
6020	795.9108	1589.8070	1589.8050	1.27	34	0.0018	R.GLTGPIGPPGPAGAPGDK.G
6031	530.9462	1589.8167	1589.8162	0.30	(30)	0.001	R.GEPGPVGSAGPVGAIGPR.G
6037	795.9158	1589.8170	1589.8162	0.50	(44)	3.8e-05	R.GEPGPVGSAGPVGAIGPR.G 6052
6042	530.9464	1589.8174	1589.8162	0.76	(58)	1.7e-06	R.GEPGPVGSAGPVGAIGPR.G
6050	795.9164	1589.8183	1589.8162	1.35	77	2.2e-08	R.GEPGPVGSAGPVGAIGPR.G 6022 6027 6030 6032 6033 6038 6040 6043 6045 6047 6051 6053
6129	800.4037	1598.7928	1598.7900	1.75	(37)	0.00018	R.GLVGEPGPAGSKGESGGK.G
6279	808.3946	1614.7746	1614.7751	-0.27	(29)	0.0051	R.GGPGSRGFPGADGVAGPK.G
6282	539.2664	1614.7772	1614.7751	1.35	33	0.0021	R.GGPGSRGFPGADGVAGPK.G
6284	808.4013	1614.7881	1614.7849	1.93	46	2.4e-05	R.GLVGEPGPAGSKGESGGK.G
6326	809.3978	1616.7810	1616.7795	0.94	73	1.9e-07	R.GFSGLDGAKGDAGPAGPK.G
6327	539.9345	1616.7817	1616.7795	1.38	(28)	0.0067	R.GFSGLDGAKGDAGPAGPK.G
6423	813.8911	1625.7676	1625.7646	1.84	81	7.2e-09	R.GPSGESGSTGPTGPPGLR.G 6402 6403 6405 6406 6407 6408 6411 6413 6414 6416 6417 6418 6419 6422 6425
6475	817.3950	1632.7755	1632.7744	0.67	(63)	3.2e-06	R.GFSGLDGAKGDAGPAGPK.G
6486	545.9413	1634.8022	1634.8013	0.57	(46)	2.8e-05	K.GELGPVGNTGPSGPAGPR.G
6487	818.4091	1634.8037	1634.8013	1.48	(57)	1.8e-06	K.GELGPVGNTGPSGPAGPR.G
6506	818.9000	1635.7855	1635.7853	0.13	(44)	3.7e-05	K.GELGPVGNTGPSGPAGPR.G 6503
6515	818.9004	1635.7862	1635.7853	0.58	(72)	6.7e-08	K.GELGPVGNTGPSGPAGPR.G 6500 6516 6521 6535
6519	546.2695	1635.7868	1635.7853	0.91	(35)	0.00031	K.GELGPVGNTGPSGPAGPR.G
6531	818.9011	1635.7877	1635.7853	1.48	84	3.7e-09	K.GELGPVGNTGPSGPAGPR.G 6494 6495 6496 6499 6504 6505 6508 6509 6510 6511 6513 6517 6520 6522 6523 6524 6527 6528 6530 6532 6533 6534 6536 6537 6539 6542
6590	821.8854	1641.7563	1641.7595	-1.92	(41)	7.5e-05	R.GPSGESGSTGPTGPPGLR.G
6657	826.8986	1651.7826	1651.7802	1.43	(52)	6.3e-06	K.GELGPVGNTGPSGPAGPR.G
6703	828.4031	1654.7917	1654.7911	0.39	47	9.8e-05	K.GSPGEAGRPGEAGLPGAK.G 6679 6684 6710 6715 6716
6706	552.6046	1654.7920	1654.7911	0.57	(29)	0.0058	K.GSPGEAGRPGEAGLPGAK.G
6947	845.8937	1689.7729	1689.7707	1.33	(85)	5.6e-09	K.DGEAGAQGPPGPAGPAGER.G
6959	564.5923	1690.7552	1690.7547	0.31	(33)	0.00085	K.DGEAGAQGPPGPAGPAGER.G
6961	846.3860	1690.7574	1690.7547	1.62	(76)	4.8e-08	K.DGEAGAQGPPGPAGPAGER.G
7007	848.4064	1694.7983	1694.7973	0.62	(36)	0.00024	R.GPSGAVGGPGVNGAPGEAGR.D
7018	566.2675	1695.7807	1695.7813	-0.32	47	2.9e-05	R.GPSGAVGGPGVNGAPGEAGR.D 7012
7024	848.8987	1695.7829	1695.7813	0.98	(44)	5.4e-05	R.GPSGAVGGPGVNGAPGEAGR.D 7013 7014 7015 7016 7019 7021 7022 7026 7028
7095	569.5960	1705.7662	1705.7656	0.35	(48)	2.6e-05	K.DGEAGAQGPPGPAGPAGER.G
7096	853.8908	1705.7671	1705.7656	0.86	85	5.4e-09	K.DGEAGAQGPPGPAGPAGER.G
7101	854.3820	1706.7495	1706.7496	-0.07	(77)	3.4e-08	K.DGEAGAQGPPGPAGPAGER.G 7100 7102 7103 7105
7104	569.9245	1706.7517	1706.7496	1.21	(46)	4.2e-05	K.DGEAGAQGPPGPAGPAGER.G
7106	854.3850	1706.7555	1706.7496	3.43	(29)	0.0021	K.DGEAGAQGPPGPAGPAGER.G
7251	860.4371	1718.8596	1718.8588	0.48	(51)	2.4e-05	R.GHNGLDGLKGQPGAPGVK.G
7304	863.9214	1725.8282	1725.8282	0.02	34	0.00044	R.GPSGPQGIRGDKGEAGDK.G
7376	867.9438	1733.8731	1733.8697	2.00	(37)	0.00085	R.GHNGLDGLKGQPGAPGVK.G
7390	868.4348	1734.8551	1734.8537	0.80	65	1.4e-06	R.GHNGLDGLKGQPGAPGVK.G
7425	872.3667	1742.7188	1742.7166	1.29	57	9.3e-06	K.GEPGSPGENGAPGQMGPR.G
7495	584.2966	1749.8681	1749.8646	1.98	(30)	0.003	R.GHNGLDGLKGQPGAPGVK.G
7504	876.4327	1750.8508	1750.8486	1.26	(45)	0.0001	R.GHNGLDGLKGQPGAPGVK.G
7542	880.3622	1758.7099	1758.7115	-0.90	(47)	9e-05	K.GEPGSPGENGAPGQMGPR.G
7572	587.2728	1758.7965	1758.7955	0.54	27	0.002	R.GPSGDTGRPGEPGLMGAR.G
7650	884.9533	1767.8921	1767.8904	0.93	(75)	3.2e-08	R.GPPGPVGPPGLAGPPGESGR.E 7651
7739	891.9408	1781.8670	1781.8657	0.78	(47)	1.8e-05	K.RGPSGESGSTGPTGPPGLR.G
7742	594.9632	1781.8678	1781.8657	1.17	51	7.8e-06	K.RGPSGESGSTGPTGPPGLR.G 7743
7785	595.6361	1783.8865	1783.8853	0.64	(39)	0.00012	R.GPPGPVGPPGLAGPPGESGR.E 7786
7792	892.9509	1783.8872	1783.8853	1.03	82	6.3e-09	R.GPPGPVGPPGLAGPPGESGR.E 7774 7775 7776 7777 7778 7779 7780 7781 7783 7784 7787 7789 7790 7793 7795 7797 7798 7799 7800 7802
7794	892.9509	1783.8873	1783.8853	1.10	(59)	1.2e-06	R.GPPGPVGPPGLAGPPGESGR.E
7810	893.8966	1785.7787	1785.7766	1.17	56	9e-06	R.EGSPGAEGSPGRDGSPGPK.G
7936	900.9487	1799.8828	1799.8803	1.40	(49)	1.2e-05	R.GPPGPVGPPGLAGPPGESGR.E 7885 7889 7890 7896 7905 7908 7910 7926 7928 7932 7937 7945 7951 7952 7961 7963
8044	907.3953	1812.7760	1812.7762	-0.14	51	9.6e-06	K.GEPGSAGPQGPPGSSGEEGK.R
8091	606.6398	1816.8975	1816.8956	1.05	48	2.9e-05	R.TGPPGPSGITGPPGPPGAAGK.E
8092	909.4562	1816.8978	1816.8956	1.22	(47)	3.7e-05	R.TGPPGPSGITGPPGPPGAAGK.E 8089 8094
8307	921.4551	1840.8957	1840.8956	0.08	32	0.0012	R.VGPPGPSGNAGPPGPPGPVGK.E 8299 8309 8320 8328
8315	921.4554	1840.8963	1840.8956	0.41	(31)	0.0013	R.VGPPGPSGNAGPPGPPGPVGK.E
8321	921.4556	1840.8967	1840.8956	0.61	(28)	0.0027	R.VGPPGPSGNAGPPGPPGPVGK.E
8337	921.4560	1840.8974	1840.8956	1.00	(29)	0.002	R.VGPPGPSGNAGPPGPPGPVGK.E 8356
8348	921.4564	1840.8982	1840.8956	1.40	(30)	0.0018	R.VGPPGPSGNAGPPGPPGPVGK.E
8414	924.4436	1846.8727	1846.8697	1.58	(45)	0.00011	K.GEPGPTGIQGPPGPAGEEGK.R
8417	924.9350	1847.8554	1847.8537	0.92	(33)	0.0034	K.GEPGPTGIQGPPGPAGEEGK.R
8530	932.4404	1862.8662	1862.8647	0.82	51	2.6e-05	K.GEPGPTGIQGPPGPAGEEGK.R
8555	932.9316	1863.8487	1863.8487	0.03	(48)	0.00011	K.GEPGPTGIQGPPGPAGEEGK.R
8825	953.4610	1904.9074	1904.9089	-0.77	62	6.1e-07	K.SGDRGETGPAGPAGPAGPAGAR.G 8816 8826 8828 8842 8843 8860 8864 8878 8889 8891 8892 8897
8838	635.9769	1904.9090	1904.9089	0.03	(53)	5.4e-06	K.SGDRGETGPAGPAGPAGPAGAR.G 8817 8818 8819 8830 8833 8837 8839 8844 8846 8847 8856 8857 8866 8872 8877 8880 8881 8884
8989	961.4595	1920.9044	1920.9038	0.30	(33)	0.00051	K.SGDRGETGPAGPAGPAGPAGAR.G
8991	961.4598	1920.9050	1920.9038	0.61	(33)	0.00049	K.SGDRGETGPAGPAGPAGPAGAR.G 8993
9272	985.4446	1968.8747	1968.8773	-1.32	47	2e-05	K.GEPGSAGPQGPPGSSGEEGKR.G
9497	1002.4958	2002.9770	2002.9708	3.09	(30)	0.0037	K.GEPGPTGIQGPPGPAGEEGKR.G
9498	1002.9855	2003.9564	2003.9548	0.77	(35)	0.0013	K.GEPGPTGIQGPPGPAGEEGKR.G
9627	1010.4917	2018.9688	2018.9658	1.53	(51)	2.6e-05	K.GEPGPTGIQGPPGPAGEEGKR.G
9642	1010.9828	2019.9511	2019.9498	0.68	52	2.6e-05	K.GEPGPTGIQGPPGPAGEEGKR.G
9646	1010.9842	2019.9538	2019.9498	2.01	(42)	0.00025	K.GEPGPTGIQGPPGPAGEEGKR.G
9724	676.6925	2027.0557	2027.0548	0.42	(30)	0.0051	K.EGPAGLPGIDGRPGPIGPAGAR.G
9743	1014.5361	2027.0576	2027.0548	1.36	32	0.0028	K.EGPAGLPGIDGRPGPIGPAGAR.G
9799	679.6607	2035.9603	2035.9599	0.17	(32)	0.0013	R.GEVGPAGPNGFAGPAGAAGQPGAK.G
9801	1018.9901	2035.9656	2035.9599	2.76	(52)	1.5e-05	R.GEVGPAGPNGFAGPAGAAGQPGAK.G 9800 9802
9846	680.6841	2039.0306	2039.0297	0.45	(43)	5.2e-05	K.HGNRGEPGPVGSAGPVGAIGPR.G
9977	1026.4940	2050.9735	2050.9708	1.29	(33)	0.0026	R.GEVGPAGPNGFAGPAGAAGQPGAK.G
9980	1026.4946	2050.9747	2050.9708	1.88	82	3.1e-08	R.GEVGPAGPNGFAGPAGAAGQPGAK.G
9994	1026.9829	2051.9513	2051.9548	-1.75	(63)	2.1e-06	R.GEVGPAGPNGFAGPAGAAGQPGAK.G 9989 9990 10001 10006 10013 10018 10020 10021
10012	1026.9864	2051.9583	2051.9548	1.70	(66)	1e-06	R.GEVGPAGPNGFAGPAGAAGQPGAK.G 9993 9996 10002 10005 10009 10010 10014 10015 10016 10017 10019 10023
10042	685.6884	2054.0434	2054.0406	1.37	(27)	0.0019	K.HGNRGEPGPVGSAGPVGAIGPR.G
10043	1028.5195	2055.0245	2055.0246	-0.05	(51)	8.8e-06	K.HGNRGEPGPVGSAGPVGAIGPR.G 10044
10048	686.0164	2055.0272	2055.0246	1.28	66	2.4e-07	K.HGNRGEPGPVGSAGPVGAIGPR.G 10047
10067	1029.4836	2056.9527	2056.9563	-1.73	32	0.0015	K.TGPPGPAGQDGRPGPPGPPGAR.G
10135	686.6605	2056.9597	2056.9563	1.68	(27)	0.0042	K.TGPPGPAGQDGRPGPPGPPGAR.G
10244	1034.9835	2067.9525	2067.9498	1.31	(59)	5.6e-06	R.GEVGPAGPNGFAGPAGAAGQPGAK.G
10626	1061.9871	2121.9596	2121.9563	1.52	51	2.7e-05	K.GSPGADGPAGAPGTPGPQGIAGQR.G 10624
10701	1067.9879	2133.9613	2133.9604	0.43	(33)	0.0023	R.GEPGPPGPAGFAGPPGADGQPGAK.G 10703
10722	1069.4918	2136.9691	2136.9672	0.87	(39)	0.00034	K.GSPGADGPAGAPGTPGPQGIAGQR.G
10735	1069.9850	2137.9554	2137.9512	1.95	(36)	0.00084	K.GSPGADGPAGAPGTPGPQGIAGQR.G 10729
10739	1070.0280	2138.0414	2138.0393	0.97	(29)	0.0044	R.GESGPAGPPGAPGAPGAPGPVGPAGK.S
10740	1070.0289	2138.0433	2138.0393	1.88	(40)	0.0003	R.GESGPAGPPGAPGAPGAPGPVGPAGK.S
10755	1071.0730	2140.1314	2140.1277	1.76	(51)	8.5e-06	R.GLPGVAGAVGEPGPLGIQGPPGAR.G
10789	717.3317	2148.9732	2148.9713	0.88	(35)	0.0029	R.GEPGPPGPAGFAGPPGADGQPGAK.G
10799	1075.9856	2149.9566	2149.9553	0.63	52	3.2e-05	R.GEPGPPGPAGFAGPPGADGQPGAK.G
10824	1078.0255	2154.0365	2154.0342	1.06	(56)	4.7e-06	R.GESGPAGPPGAPGAPGAPGPVGPAGK.S
10826	1078.0259	2154.0372	2154.0342	1.40	(36)	0.00054	R.GESGPAGPPGAPGAPGAPGPVGPAGK.S
10843	1078.5790	2155.1434	2155.1386	2.23	(36)	0.00024	R.GLPGVAGAVGEPGPLGIQGPPGAR.G
10854	1079.0687	2156.1229	2156.1226	0.13	(38)	0.00014	R.GLPGVAGAVGEPGPLGIQGPPGAR.G
10856	1079.0695	2156.1244	2156.1226	0.82	(65)	2.9e-07	R.GLPGVAGAVGEPGPLGIQGPPGAR.G
10857	1079.0697	2156.1249	2156.1226	1.04	(65)	3e-07	R.GLPGVAGAVGEPGPLGIQGPPGAR.G
10859	719.7162	2156.1267	2156.1226	1.92	(43)	4.8e-05	R.GLPGVAGAVGEPGPLGIQGPPGAR.G
10894	1083.9760	2165.9374	2165.9349	1.13	56	2.5e-06	R.GAPGPDGNNGAQGPPGLQGVQGGK.G
10895	1083.9778	2165.9410	2165.9349	2.82	(31)	0.0043	R.GAPGPDGNNGAQGPPGLQGVQGGK.G
10916	1086.0231	2170.0316	2170.0291	1.14	62	6.7e-07	R.GESGPAGPPGAPGAPGAPGPVGPAGK.S 10918
10928	1086.5344	2171.0543	2171.0508	1.60	(35)	0.00031	R.GYAGNPGPAGAAGAPGPHGSVGPAGK.H
10930	724.7191	2171.1355	2171.1335	0.93	(34)	0.00039	R.GLPGVAGAVGEPGPLGIQGPPGAR.G 10932
10931	1086.5751	2171.1356	2171.1335	0.96	(30)	0.0011	R.GLPGVAGAVGEPGPLGIQGPPGAR.G
10950	1087.0632	2172.1119	2172.1175	-2.58	82	5.9e-09	R.GLPGVAGAVGEPGPLGIQGPPGAR.G 10951 10955 10958 10960 10963 10969 10970 10971 10977 10978 10979 10981 10982 10985
10961	725.0467	2172.1182	2172.1175	0.33	(59)	1.2e-06	R.GLPGVAGAVGEPGPLGIQGPPGAR.G
10974	725.0474	2172.1204	2172.1175	1.34	(42)	6.8e-05	R.GLPGVAGAVGEPGPLGIQGPPGAR.G
10976	1087.0675	2172.1205	2172.1175	1.35	(45)	3.5e-05	R.GLPGVAGAVGEPGPLGIQGPPGAR.G 10964 10972
11086	1095.0240	2188.0335	2188.0298	1.73	49	1.2e-05	R.GYAGNPGPAGAAGAPGPHGSVGPAGK.H 11085
11087	730.3521	2188.0345	2188.0298	2.17	(30)	0.00093	R.GYAGNPGPAGAAGAPGPHGSVGPAGK.H
11090	1095.0625	2188.1104	2188.1124	-0.91	(35)	0.00035	R.GLPGVAGAVGEPGPLGIQGPPGAR.G
11093	1095.0636	2188.1126	2188.1124	0.09	(32)	0.0006	R.GLPGVAGAVGEPGPLGIQGPPGAR.G
11273	1108.4808	2214.9471	2214.9448	1.05	66	4.7e-07	K.GDAGAPGAPGSQGAPGLQGMPGER.G 11271
11276	1108.4829	2214.9513	2214.9448	2.93	(39)	0.00026	K.GDAGAPGAPGSQGAPGLQGMPGER.G
11280	1108.9734	2215.9322	2215.9288	1.55	(56)	4.4e-06	K.GDAGAPGAPGSQGAPGLQGMPGER.G
11427	1123.0238	2244.0331	2244.0407	-3.43	31	0.00086	R.GDQGPLGRAGETGAGGPPGFTGEK.G
11597	1136.5289	2271.0433	2271.0404	1.28	(43)	0.00018	R.GFPGLPGPSGEPGKQGPSGSSGER.G 11596
11684	1144.5251	2287.0357	2287.0353	0.19	54	1.5e-05	R.GFPGLPGPSGEPGKQGPSGSSGER.G
11687	1144.5260	2287.0375	2287.0353	0.94	(36)	0.00086	R.GFPGLPGPSGEPGKQGPSGSSGER.G
11772	1151.5170	2301.0194	2301.0146	2.10	(30)	0.0043	R.GEPGPPGPAGAAGPAGNPGADGQPGAK.G
11850	773.3447	2317.0122	2317.0095	1.16	(56)	1.1e-05	R.GEPGPPGPAGAAGPAGNPGADGQPGAK.G 11849
11851	1159.5134	2317.0123	2317.0095	1.22	58	7e-06	R.GEPGPPGPAGAAGPAGNPGADGQPGAK.G 11853
11854	1159.5154	2317.0162	2317.0095	2.91	(36)	0.0011	R.GEPGPPGPAGAAGPAGNPGADGQPGAK.G
11934	1167.5100	2333.0055	2333.0044	0.46	(33)	0.0022	R.GEPGPPGPAGAAGPAGNPGADGQPGAK.G
11935	778.6763	2333.0072	2333.0044	1.19	(36)	0.0011	R.GEPGPPGPAGAAGPAGNPGADGQPGAK.G
11956	1169.5715	2337.1285	2337.1237	2.04	(48)	2.2e-05	K.GDAGPPGPAGPTGPPGPIGNVGAPGPK.G
12050	1177.5680	2353.1214	2353.1187	1.18	(37)	0.00023	K.GDAGPPGPAGPTGPPGPIGNVGAPGPK.G
12159	1185.0731	2368.1317	2368.1296	0.89	(44)	6.8e-05	K.GDAGPPGPAGPTGPPGPIGNVGAPGPK.G
12163	1185.5651	2369.1156	2369.1136	0.84	66	2.9e-07	K.GDAGPPGPAGPTGPPGPIGNVGAPGPK.G
12339	804.3787	2410.1143	2410.1149	-0.24	30	0.0039	R.GEVGPAGPNGFAGPAGAAGQPGAKGER.G
12465	1217.5980	2433.1815	2433.1772	1.75	(31)	0.00077	R.GEQGLPGVSGPVGPPGNPGANGLTGAK.G
12467	1217.5992	2433.1839	2433.1772	2.75	(46)	2.5e-05	R.GEQGLPGVSGPVGPPGNPGANGLTGAK.G
12472	1218.0891	2434.1637	2434.1612	1.00	(34)	0.00039	R.GEQGLPGVSGPVGPPGNPGANGLTGAK.G
12482	1218.5840	2435.1534	2435.1452	3.35	(52)	6.5e-06	R.GEQGLPGVSGPVGPPGNPGANGLTGAK.G 12478 12483 12484
12550	1226.0906	2450.1666	2450.1562	4.26	(37)	0.00022	R.GEQGLPGVSGPVGPPGNPGANGLTGAK.G 12549
12556	1226.5791	2451.1437	2451.1402	1.42	56	2.3e-06	R.GEQGLPGVSGPVGPPGNPGANGLTGAK.G 12554
12636	1236.1145	2470.2145	2470.2089	2.26	(29)	0.0036	R.GPPGSAGSPGKDGLNGLPGPIGPPGPR.G
12691	828.4030	2482.1872	2482.1837	1.41	(27)	0.0057	K.GDRGESGPAGPPGAPGAPGAPGPVGPAGK.S
12692	1242.1013	2482.1881	2482.1837	1.76	(44)	0.00011	K.GDRGESGPAGPPGAPGAPGAPGPVGPAGK.S 12685
12701	829.0453	2484.1140	2484.1113	1.09	29	0.0012	K.GESGGKGEPGSAGPQGPPGSSGEEGKR.G
12733	1244.1110	2486.2074	2486.2038	1.45	34	0.0013	R.GPPGSAGSPGKDGLNGLPGPIGPPGPR.G 12744
12739	829.7435	2486.2086	2486.2038	1.93	(28)	0.0053	R.GPPGSAGSPGKDGLNGLPGPIGPPGPR.G
12812	833.7341	2498.1806	2498.1786	0.77	(45)	3.6e-05	K.GDRGESGPAGPPGAPGAPGAPGPVGPAGK.S 12818
12820	1250.0988	2498.1830	2498.1786	1.73	56	2.3e-06	K.GDRGESGPAGPPGAPGAPGAPGPVGPAGK.S
12901	837.6959	2510.0658	2510.0616	1.66	29	0.012	K.GDAGPAGPKGEPGSPGENGAPGQMGPR.G
13002	1267.1025	2532.1905	2532.1881	0.94	(40)	0.00099	R.GNDGATGAAGPPGPTGPAGPPGFPGAVGAK.G
13005	1267.1039	2532.1932	2532.1881	2.00	(47)	0.0002	R.GNDGATGAAGPPGPTGPAGPPGFPGAVGAK.G
13071	1274.6080	2547.2015	2547.1991	0.97	(42)	0.00034	R.GNDGATGAAGPPGPTGPAGPPGFPGAVGAK.G
13093	1275.0997	2548.1849	2548.1831	0.73	56	2.5e-05	R.GNDGATGAAGPPGPTGPAGPPGFPGAVGAK.G 13073 13075 13081 13082 13086 13091 13099 13103 13108 13110 13115 13118 13125 13126
13198	1278.6271	2555.2396	2555.2365	1.22	(52)	1.2e-05	K.GENGIVGPTGPVGSAGPAGPNGPAGPAGSR.G
13214	853.0816	2556.2230	2556.2205	0.98	(35)	0.00041	K.GENGIVGPTGPVGSAGPAGPNGPAGPAGSR.G
13218	1279.1193	2556.2240	2556.2205	1.37	93	6e-10	K.GENGIVGPTGPVGSAGPAGPNGPAGPAGSR.G 13205 13208 13211 13212 13220 13221 13224
13365	1287.1161	2572.2176	2572.2154	0.87	(40)	0.00012	K.GENGIVGPTGPVGSAGPAGPNGPAGPAGSR.G
13368	1287.1171	2572.2196	2572.2154	1.63	(29)	0.0015	K.GENGIVGPTGPVGSAGPAGPNGPAGPAGSR.G
13373	1287.1357	2572.2569	2572.2558	0.42	(62)	2.7e-06	R.GSDGSVGPVGPAGPIGSAGPPGFPGAPGPK.G 13376
13375	858.4272	2572.2597	2572.2558	1.51	(56)	9.4e-06	R.GSDGSVGPVGPAGPIGSAGPPGFPGAPGPK.G
13478	1295.1333	2588.2520	2588.2508	0.49	(36)	0.0012	R.GSDGSVGPVGPAGPIGSAGPPGFPGAPGPK.G
13479	1295.1334	2588.2523	2588.2508	0.59	(41)	0.00036	R.GSDGSVGPVGPAGPIGSAGPPGFPGAPGPK.G 13476
13483	1295.1343	2588.2540	2588.2508	1.25	(41)	0.00037	R.GSDGSVGPVGPAGPIGSAGPPGFPGAPGPK.G 13475 13480 13481 13482
13485	863.7590	2588.2551	2588.2508	1.67	(36)	0.0012	R.GSDGSVGPVGPAGPIGSAGPPGFPGAPGPK.G 13486
13603	1303.1318	2604.2491	2604.2457	1.32	63	2e-06	R.GSDGSVGPVGPAGPIGSAGPPGFPGAPGPK.G 13602
13774	1324.6208	2647.2271	2647.2263	0.32	(50)	1e-05	R.GFSGLQGPAGPPGSPGEQGPSGASGPAGPR.G
13776	1324.6245	2647.2345	2647.2263	3.09	(57)	2.9e-06	R.GFSGLQGPAGPPGSPGEQGPSGASGPAGPR.G 13775
13777	1325.1140	2648.2135	2648.2103	1.19	(65)	4.1e-07	R.GFSGLQGPAGPPGSPGEQGPSGASGPAGPR.G
13811	888.7485	2663.2236	2663.2212	0.89	(30)	0.001	R.GFSGLQGPAGPPGSPGEQGPSGASGPAGPR.G
13812	888.7487	2663.2241	2663.2212	1.10	(59)	1.2e-06	R.GFSGLQGPAGPPGSPGEQGPSGASGPAGPR.G
13813	1332.6202	2663.2259	2663.2212	1.77	(68)	1.5e-07	R.GFSGLQGPAGPPGSPGEQGPSGASGPAGPR.G 13810
13822	1333.1107	2664.2069	2664.2052	0.62	70	1e-07	R.GFSGLQGPAGPPGSPGEQGPSGASGPAGPR.G 13823 13826
13824	889.0763	2664.2071	2664.2052	0.68	(41)	7.6e-05	R.GFSGLQGPAGPPGSPGEQGPSGASGPAGPR.G
13895	1341.1105	2680.2064	2680.2002	2.33	(33)	0.00053	R.GFSGLQGPAGPPGSPGEQGPSGASGPAGPR.G
13896	1341.1106	2680.2066	2680.2002	2.42	(34)	0.00045	R.GFSGLQGPAGPPGSPGEQGPSGASGPAGPR.G
13989	907.4114	2719.2125	2719.2111	0.52	34	0.0015	R.GAPGDRGEPGPPGPAGFAGPPGADGQPGAK.G
13990	1360.6141	2719.2137	2719.2111	0.98	(31)	0.003	R.GAPGDRGEPGPPGPAGFAGPPGADGQPGAK.G
14029	909.7797	2726.3172	2726.3121	1.86	29	0.0015	R.GAPGAVGAPGPAGATGDRGEAGAAGPAGPAGPR.G
14182	935.7801	2804.3184	2804.3114	2.51	28	0.0017	K.GHNGLQGLPGLAGQHGDQGAPGPVGPAGPR.G
14258	947.1390	2838.3951	2838.3897	1.92	60	1.1e-06	K.GPKGENGIVGPTGPVGSAGPAGPNGPAGPAGSR.G 14259
14293	952.4705	2854.3897	2854.3846	1.80	(40)	0.00011	K.GPKGENGIVGPTGPVGSAGPAGPNGPAGPAGSR.G 14292
14316	957.1384	2868.3935	2868.4003	-2.37	(31)	0.0055	R.GLTGPIGPPGPAGAPGDKGESGPSGPAGPTGAR.G 14330
14319	957.1406	2868.3999	2868.4003	-0.14	41	0.0004	R.GLTGPIGPPGPAGAPGDKGESGPSGPAGPTGAR.G
14349	1435.2100	2868.4054	2868.4003	1.79	(34)	0.0011	R.GLTGPIGPPGPAGAPGDKGESGPSGPAGPTGAR.G
14599	1479.2523	2956.4901	2956.4891	0.34	35	0.00039	K.GPSGEPGTAGPPGTAGPQGLLGAPGILGLPGSR.G
14604	1479.7437	2957.4728	2957.4731	-0.11	(27)	0.0019	K.GPSGEPGTAGPPGTAGPQGLLGAPGILGLPGSR.G
14890	1051.1704	3150.4894	3150.4855	1.25	28	0.0083	K.GEPGDAGAKGDAGPPGPAGPTGPPGPIGNVGAPGPK.G
14908	1051.8347	3152.4823	3152.4760	2.02	41	8.5e-05	R.DGSPGPKGDRGESGPAGPPGAPGAPGAPGPVGPAGK.S
14959	1062.8131	3185.4175	3185.4134	1.30	37	0.00082	R.GSEGPQGVRGEPGPPGPAGAAGPAGNPGADGQPGAK.G

## Sheet: Sheet D
Lestodon Arroyo del Vizcaíno #975a
Query	Observed	Mr(expt)	Mr(calc)	ppm	Score	Expect	Peptide
408	426.2170	850.4195	850.4185	1.15	43	0.00011	R.GFSGLDGAK.G
456	434.7352	867.4558	867.4563	-0.49	55	1.2e-05	R.GPSGPQGIR.G
513	435.2272	868.4399	868.4403	-0.49	(54)	7.2e-06	R.GPSGPQGIR.G
599	443.7221	885.4296	885.4304	-0.96	55	9.7e-06	R.GSEGPQGVR.G
605	444.2145	886.4145	886.4145	0.07	(51)	1.8e-05	R.GSEGPQGVR.G
660	446.7546	891.4946	891.4926	2.20	46	4.3e-05	R.PGPIGPAGAR.G 625 630 635 642 650
681	449.7595	897.5044	897.5032	1.34	44	8.9e-05	R.GVVGLPGQR.G
892	461.2431	920.4717	920.4716	0.14	(52)	6.5e-06	R.GPAGPSGPPGK.D 879 881 883 884 886 891 900
930	464.2303	926.4460	926.4458	0.20	59	9.6e-06	R.GPPGSAGSPGK.D
939	464.7405	927.4665	927.4662	0.33	53	2.4e-05	R.PGEAGLPGAK.G
985	469.2406	936.4667	936.4665	0.22	54	3.9e-06	R.GPAGPSGPPGK.D
1089	481.2205	960.4264	960.4261	0.35	66	4.6e-07	K.QGPSGSSGER.G
1361	516.7427	1031.4708	1031.4706	0.19	59	1.3e-06	R.PGEPGLMGAR.G
1562	535.2783	1068.5420	1068.5424	-0.45	50	1e-05	R.GRPGASGPAGAR.G
1570	357.1881	1068.5424	1068.5424	-0.03	(44)	4.3e-05	R.GRPGASGPAGAR.G
1684	542.7862	1083.5578	1083.5560	1.65	55	1.2e-05	R.GLVGEPGPAGSK.G
1727	544.7727	1087.5309	1087.5298	0.93	60	3.8e-06	R.GFPGADGVAGPK.G 1735 1736 1747
1845	553.7836	1105.5526	1105.5516	0.86	60	2e-06	R.GVQGPPGPAGPR.G 1841 1844 1850
2123	573.7847	1145.5548	1145.5539	0.74	(43)	0.00011	R.GQAGVMGFPGPK.G
2169	577.7935	1153.5724	1153.5728	-0.34	54	3.6e-06	K.EGPAGLPGIDGR.P 2172 2178 2181 2183 2195
2215	579.7366	1157.4586	1157.4585	0.06	45	3.1e-05	R.DGNPGSDGPPGR.D
2232	580.2917	1158.5689	1158.5669	1.73	(62)	8e-07	R.GEAGNIGFPGPK.G 2231
2267	580.7833	1159.5520	1159.5509	0.88	80	1.2e-08	R.GEAGNIGFPGPK.G 2246 2248 2249 2250 2256 2261 2263 2266 2271 2274 2277 2280
2273	580.7838	1159.5530	1159.5509	1.73	(61)	1.2e-06	R.GEAGNIGFPGPK.G 2253 2257 2260 2268 2269 2279
2293	581.2906	1160.5666	1160.5648	1.53	(62)	4.2e-06	R.GQAGVMGFPGPK.G 2294
2295	581.2913	1160.5680	1160.5648	2.68	(59)	8.6e-06	R.GQAGVMGFPGPK.G
2306	581.7827	1161.5508	1161.5489	1.63	(50)	6.7e-05	R.GQAGVMGFPGPK.G 2303 2305
2307	581.7828	1161.5510	1161.5489	1.85	(68)	1.1e-06	R.GQAGVMGFPGPK.G 2308
2414	588.7812	1175.5479	1175.5459	1.77	(43)	6.7e-05	R.GEAGNIGFPGPK.G
2425	588.8231	1175.6317	1175.6299	1.52	(49)	4e-05	R.GVPGPPGAVGPAGK.D
2426	588.8232	1175.6318	1175.6299	1.63	55	1.2e-05	R.GVPGPPGAVGPAGK.D
2432	589.2876	1176.5606	1176.5598	0.74	(54)	4.3e-05	R.GQAGVMGFPGPK.G
2433	589.2878	1176.5610	1176.5598	1.05	(61)	9e-06	R.GQAGVMGFPGPK.G 2431
2434	589.2881	1176.5616	1176.5598	1.58	(46)	0.00028	R.GQAGVMGFPGPK.G
2462	589.7797	1177.5449	1177.5438	0.95	74	3.4e-07	R.GQAGVMGFPGPK.G 2446 2447 2448 2449 2450 2455 2456 2458 2466 2473
2469	589.7800	1177.5455	1177.5438	1.47	(55)	2.9e-05	R.GQAGVMGFPGPK.G 2442 2443 2451 2452 2453 2454 2460
2470	589.7801	1177.5456	1177.5438	1.57	(46)	0.00022	R.GQAGVMGFPGPK.G
2558	596.2657	1190.5169	1190.5164	0.49	57	2e-06	R.GDKGETGEAGDR.G
2649	597.7770	1193.5394	1193.5387	0.59	(46)	0.00019	R.GQAGVMGFPGPK.G 2650
2822	603.3235	1204.6324	1204.6313	0.94	46	2.4e-05	R.TGHPGAVGPAGIR.G
2852	603.8123	1205.6101	1205.6081	1.64	48	6.5e-05	R.GFPGTPGLPGFK.G
3007	611.8097	1221.6048	1221.6030	1.48	(43)	0.00021	R.GFPGTPGLPGFK.G
3112	618.3102	1234.6058	1234.6054	0.30	69	1.9e-07	R.GEAGAAGPAGPAGPR.G 3099 3100 3103 3104 3105 3106 3108 3109 3110 3111 3114
3185	620.8128	1239.6111	1239.6095	1.22	51	2.5e-05	R.GLPGSPGNVGPAGK.E 3156 3168 3188 3190
3214	621.8022	1241.5898	1241.5888	0.80	(52)	2.6e-05	K.GLTGSPGSPGPDGK.T
3336	629.7995	1257.5844	1257.5837	0.56	59	6e-06	K.GLTGSPGSPGPDGK.T 3310 3316 3317 3319 3320 3321 3322 3323 3324 3325 3326 3327 3328 3331 3332 3335 3339 3343 3347 3348
3345	629.7999	1257.5853	1257.5837	1.24	(52)	2.9e-05	K.GLTGSPGSPGPDGK.T 3313
3398	633.3149	1264.6152	1264.6160	-0.65	56	2.5e-06	R.GPAGPSGPPGKDGR.T
3536	642.3395	1282.6645	1282.6630	1.20	67	2.7e-07	R.GIPGPVGASGATGAR.G 3537
3644	649.3109	1296.6072	1296.6058	1.01	54	6.6e-06	K.GESGPSGPAGPTGAR.G
3838	662.3121	1322.6096	1322.6103	-0.51	(59)	1.6e-06	R.GPSGPQGPSGSPGPK.G 3835 3845 3853 3856
3862	662.3125	1322.6104	1322.6103	0.13	77	2.6e-08	R.GPSGPQGPSGSPGPK.G 3832 3834 3836 3837 3840 3841 3844 3846 3848 3850 3851 3854 3855 3857 3858 3859 3860 3861 3863 3866 3867 3868 3872 3874
3940	664.8292	1327.6438	1327.6409	2.20	62	2.9e-06	R.GFPGLPGPSGEPGK.Q 3917 3918 3920 3933 3943 3944
4477	716.8394	1431.6643	1431.6630	0.87	(50)	1e-05	R.AGETGAGGPPGFTGEK.G
4553	724.8378	1447.6610	1447.6580	2.09	74	4.4e-08	R.AGETGAGGPPGFTGEK.G
4599	727.3772	1452.7398	1452.7361	2.55	66	3.5e-07	R.GLPGEFGLPGPAGPR.G 4587 4592 4595 4600
4641	730.3512	1458.6878	1458.6852	1.83	87	4.6e-09	R.GSAGPPGATGFPGAAGR.V 4639 4642 4645 4647 4649 4652
4708	733.3503	1464.6861	1464.6845	1.11	(48)	2.2e-05	R.GEPGPTGLPGPPGER.G
4711	489.2361	1464.6865	1464.6845	1.37	(46)	3.1e-05	R.GEPGPTGLPGPPGER.G
4716	733.3512	1464.6878	1464.6845	2.28	55	4.2e-06	R.GEPGPTGLPGPPGER.G
4913	745.8723	1489.7301	1489.7274	1.82	(64)	4e-07	R.GETGPAGPAGPAGPAGAR.G 4883 4884 4886 4887 4896 4897 4903 4916
5037	750.3682	1498.7219	1498.7165	3.60	(47)	1.9e-05	R.GDGGPPGITGFPGAAGR.T
5088	753.8685	1505.7224	1505.7223	0.07	65	3.4e-07	R.GETGPAGPAGPAGPAGAR.G
5117	755.8660	1509.7174	1509.7172	0.12	70	5.6e-07	R.GAPGAVGAPGPAGATGDR.G 5122
5197	758.3647	1514.7148	1514.7114	2.25	59	1.2e-06	R.GDGGPPGITGFPGAAGR.T 5168 5171 5172 5173 5176 5183 5184 5192 5196
5436	771.8803	1541.7461	1541.7434	1.72	64	4.1e-07	R.GAPGESGAVGPSGAIGSR.G 5407 5409 5410 5413 5420 5427 5429 5433 5437 5445
5574	781.8949	1561.7752	1561.7737	1.02	60	2.2e-06	K.DGLNGLPGPIGPPGPR.G
5609	781.9189	1561.8232	1561.8213	1.24	(48)	3.1e-05	K.GAAGLPGVAGAPGLPGPR.G 5612 5619
5616	781.9193	1561.8241	1561.8213	1.79	55	7e-06	K.GAAGLPGVAGAPGLPGPR.G 5588
5711	787.9182	1573.8218	1573.8213	0.30	66	2.7e-07	R.GEPGPVGSAGPVGAIGPR.G
5831	793.8817	1585.7489	1585.7485	0.24	48	7.3e-05	K.GANGAPGIAGAPGFPGAR.G 5833
5890	795.9111	1589.8077	1589.8050	1.73	56	9.6e-06	R.GLTGPIGPPGPAGAPGDK.G
5911	530.9467	1589.8181	1589.8162	1.22	(56)	2.3e-06	R.GEPGPVGSAGPVGAIGPR.G
5918	795.9171	1589.8196	1589.8162	2.11	(64)	4e-07	R.GEPGPVGSAGPVGAIGPR.G 5903 5917
5993	800.4023	1598.7901	1598.7900	0.07	46	2.7e-05	R.GLVGEPGPAGSKGESGGK.G
6185	808.3955	1614.7765	1614.7751	0.86	57	8.1e-06	R.GGPGSRGFPGADGVAGPK.G
6315	813.8908	1625.7671	1625.7646	1.54	68	1.8e-07	R.GPSGESGSTGPTGPPGLR.G 6296 6297 6298 6302 6305 6307 6310 6314 6318 6320 6322 6324 6325
6373	817.3967	1632.7788	1632.7744	2.69	47	0.00013	R.GFSGLDGAKGDAGPAGPK.G
6403	818.9001	1635.7857	1635.7853	0.28	(77)	2.2e-08	K.GELGPVGNTGPSGPAGPR.G 6416 6429
6408	546.2694	1635.7864	1635.7853	0.68	(45)	3.1e-05	K.GELGPVGNTGPSGPAGPR.G
6414	818.9008	1635.7870	1635.7853	1.03	(82)	6.5e-09	K.GELGPVGNTGPSGPAGPR.G 6422
6427	818.9014	1635.7883	1635.7853	1.85	94	4.3e-10	K.GELGPVGNTGPSGPAGPR.G 6400 6401 6402 6405 6406 6409 6411 6413 6415 6417 6418 6419 6420 6421 6423 6424 6425 6428 6430 6432 6434 6436 6437
6541	826.8990	1651.7835	1651.7802	2.03	(54)	3.6e-06	K.GELGPVGNTGPSGPAGPR.G
6852	846.3859	1690.7572	1690.7547	1.47	(56)	4.3e-06	K.DGEAGAQGPPGPAGPAGER.G
6913	848.8978	1695.7810	1695.7813	-0.17	56	3.5e-06	R.GPSGAVGGPGVNGAPGEAGR.D 6910 6917 6918 6920
6987	853.8906	1705.7667	1705.7656	0.64	(50)	1.6e-05	K.DGEAGAQGPPGPAGPAGER.G
6997	854.3840	1706.7534	1706.7496	2.22	68	2.7e-07	K.DGEAGAQGPPGPAGPAGER.G 6995
7073	856.8954	1711.7762	1711.7762	0.02	(48)	3.1e-05	R.GPSGAVGGPGVNGAPGEAGR.D
7281	868.4357	1734.8569	1734.8537	1.86	62	2.8e-06	R.GHNGLDGLKGQPGAPGVK.G
7324	872.3666	1742.7186	1742.7166	1.15	50	4.6e-05	K.GEPGSPGENGAPGQMGPR.G 7323
7337	872.8582	1743.7019	1743.7006	0.73	(44)	0.00016	K.GEPGSPGENGAPGQMGPR.G
7521	884.9540	1767.8935	1767.8904	1.75	(82)	6e-09	R.GPPGPVGPPGLAGPPGESGR.E 7520
7524	590.3054	1767.8944	1767.8904	2.27	(51)	8.2e-06	R.GPPGPVGPPGLAGPPGESGR.E
7525	884.9546	1767.8946	1767.8904	2.37	(83)	5.3e-09	R.GPPGPVGPPGLAGPPGESGR.E
7612	891.9414	1781.8683	1781.8657	1.46	52	6.6e-06	K.RGPSGESGSTGPTGPPGLR.G
7656	595.6362	1783.8869	1783.8853	0.85	(59)	1.3e-06	R.GPPGPVGPPGLAGPPGESGR.E
7671	892.9517	1783.8889	1783.8853	1.99	93	5.3e-10	R.GPPGPVGPPGLAGPPGESGR.E 7648
7674	892.9518	1783.8890	1783.8853	2.06	(81)	7.3e-09	R.GPPGPVGPPGLAGPPGESGR.E 7646 7647 7649 7652 7653 7654 7655 7658 7659 7660 7663 7666 7667 7668 7673 7675 7676 7677 7679 7681
7783	900.9474	1799.8802	1799.8803	-0.02	(54)	4e-06	R.GPPGPVGPPGLAGPPGESGR.E 7790
7925	907.3968	1812.7791	1812.7762	1.61	50	1.1e-05	K.GEPGSAGPQGPPGSSGEEGK.R
8104	917.4544	1832.8943	1832.8905	2.05	50	1.9e-05	R.TGPPGPSGITGPPGPPGAAGK.E
8310	924.4429	1846.8713	1846.8697	0.85	(53)	1.5e-05	K.GEPGPTGIQGPPGPAGEEGK.R
8316	924.9350	1847.8554	1847.8537	0.92	72	3.9e-07	K.GEPGPTGIQGPPGPAGEEGK.R
8423	932.4410	1862.8674	1862.8647	1.48	(50)	3e-05	K.GEPGPTGIQGPPGPAGEEGK.R
8451	932.9326	1863.8506	1863.8487	1.02	(65)	2e-06	K.GEPGPTGIQGPPGPAGEEGK.R
8778	953.4629	1904.9112	1904.9089	1.22	(53)	5.5e-06	K.SGDRGETGPAGPAGPAGPAGAR.G 8743 8771
8787	635.9780	1904.9123	1904.9089	1.76	(48)	1.7e-05	K.SGDRGETGPAGPAGPAGPAGAR.G 8727
8888	961.4614	1920.9082	1920.9038	2.26	53	5.4e-06	K.SGDRGETGPAGPAGPAGPAGAR.G
9551	1010.4921	2018.9696	2018.9658	1.89	68	5.3e-07	K.GEPGPTGIQGPPGPAGEEGKR.G
9731	1018.9891	2035.9636	2035.9599	1.80	82	1.6e-08	R.GEVGPAGPNGFAGPAGAAGQPGAK.G 9734
9767	680.6851	2039.0333	2039.0297	1.79	(59)	1.4e-06	K.HGNRGEPGPVGSAGPVGAIGPR.G
9908	1026.4952	2050.9759	2050.9708	2.48	(57)	1e-05	R.GEVGPAGPNGFAGPAGAAGQPGAK.G
9909	1026.4954	2050.9762	2050.9708	2.60	(53)	2.2e-05	R.GEVGPAGPNGFAGPAGAAGQPGAK.G
9930	1026.9856	2051.9566	2051.9548	0.87	(68)	6.3e-07	R.GEVGPAGPNGFAGPAGAAGQPGAK.G 9914 9919 9921 9923 9933 9935 9942
9934	1026.9866	2051.9586	2051.9548	1.83	(61)	3.3e-06	R.GEVGPAGPNGFAGPAGAAGQPGAK.G 9912 9916 9924 9925 9927 9929 9937 9938 9939
9967	686.0165	2055.0276	2055.0246	1.46	64	3.6e-07	K.HGNRGEPGPVGSAGPVGAIGPR.G 9964 9965
10641	1070.0305	2138.0465	2138.0393	3.37	(45)	0.0001	R.GESGPAGPPGAPGAPGAPGPVGPAGK.S
10652	1071.0746	2140.1346	2140.1277	3.24	(65)	3e-07	R.GLPGVAGAVGEPGPLGIQGPPGAR.G
10701	1075.9861	2149.9576	2149.9553	1.09	54	1.9e-05	R.GEPGPPGPAGFAGPPGADGQPGAK.G
10703	717.6602	2149.9588	2149.9553	1.65	(46)	0.0001	R.GEPGPPGPAGFAGPPGADGQPGAK.G
10736	1078.5781	2155.1417	2155.1386	1.44	(44)	3.6e-05	R.GLPGVAGAVGEPGPLGIQGPPGAR.G
10748	1079.0692	2156.1239	2156.1226	0.59	(69)	1.3e-07	R.GLPGVAGAVGEPGPLGIQGPPGAR.G 10749
10750	1079.0701	2156.1256	2156.1226	1.38	(54)	3.7e-06	R.GLPGVAGAVGEPGPLGIQGPPGAR.G
10801	1083.4854	2164.9562	2164.9509	2.43	44	0.00038	R.GAPGPDGNNGAQGPPGLQGVQGGK.G
10828	1086.0238	2170.0331	2170.0291	1.82	72	6.5e-08	R.GESGPAGPPGAPGAPGAPGPVGPAGK.S 10829
10841	1086.5767	2171.1388	2171.1335	2.42	(56)	2.5e-06	R.GLPGVAGAVGEPGPLGIQGPPGAR.G
10894	1087.0679	2172.1212	2172.1175	1.69	87	1.8e-09	R.GLPGVAGAVGEPGPLGIQGPPGAR.G 10860 10861 10874 10875 10877 10878 10880 10884 10885 10890 10895 10898 10902
10901	1087.0707	2172.1268	2172.1175	4.27	(72)	6.2e-08	R.GLPGVAGAVGEPGPLGIQGPPGAR.G 10869
11003	1095.0238	2188.0331	2188.0298	1.51	62	6.7e-07	R.GYAGNPGPAGAAGAPGPHGSVGPAGK.H 11005
11196	1108.4819	2214.9493	2214.9448	2.05	69	2.4e-07	K.GDAGAPGAPGSQGAPGLQGMPGER.G
11534	1136.5299	2271.0453	2271.0404	2.15	67	6.8e-07	R.GFPGLPGPSGEPGKQGPSGSSGER.G
11622	1144.5260	2287.0375	2287.0353	0.94	(52)	2.2e-05	R.GFPGLPGPSGEPGKQGPSGSSGER.G
11770	1159.0227	2316.0309	2316.0255	2.33	(47)	8.7e-05	R.GEPGPPGPAGAAGPAGNPGADGQPGAK.G
11781	773.3450	2317.0133	2317.0095	1.64	50	4.9e-05	R.GEPGPPGPAGAAGPAGNPGADGQPGAK.G
11803	1161.5750	2321.1354	2321.1288	2.81	75	4.8e-08	K.GDAGPPGPAGPTGPPGPIGNVGAPGPK.G
12070	1185.5670	2369.1195	2369.1136	2.49	(51)	1.2e-05	K.GDAGPPGPAGPTGPPGPIGNVGAPGPK.G
12230	1205.5775	2409.1405	2409.1309	3.97	63	1.8e-06	R.GEVGPAGPNGFAGPAGAAGQPGAKGER.G
12231	1206.0623	2410.1100	2410.1149	-2.06	(48)	6.6e-05	R.GEVGPAGPNGFAGPAGAAGQPGAKGER.G
12343	1218.0901	2434.1656	2434.1612	1.80	(45)	2.9e-05	R.GEQGLPGVSGPVGPPGNPGANGLTGAK.G
12348	1218.5796	2435.1446	2435.1452	-0.26	(58)	2e-06	R.GEQGLPGVSGPVGPPGNPGANGLTGAK.G
12358	1218.5842	2435.1539	2435.1452	3.55	61	8.3e-07	R.GEQGLPGVSGPVGPPGNPGANGLTGAK.G
12420	1226.5798	2451.1451	2451.1402	2.02	(44)	3.7e-05	R.GEQGLPGVSGPVGPPGNPGANGLTGAK.G
12422	1226.5811	2451.1476	2451.1402	3.01	(50)	1.1e-05	R.GEQGLPGVSGPVGPPGNPGANGLTGAK.G
12568	1242.1020	2482.1895	2482.1837	2.35	(56)	7.3e-06	K.GDRGESGPAGPPGAPGAPGAPGPVGPAGK.S
12580	829.0458	2484.1155	2484.1113	1.69	43	4.8e-05	K.GESGGKGEPGSAGPQGPPGSSGEEGKR.G
12609	1244.1113	2486.2081	2486.2038	1.74	52	2.1e-05	R.GPPGSAGSPGKDGLNGLPGPIGPPGPR.G
12692	1250.0985	2498.1825	2498.1786	1.53	72	6.6e-08	K.GDRGESGPAGPPGAPGAPGAPGPVGPAGK.S
12694	833.7350	2498.1831	2498.1786	1.80	(44)	4.3e-05	K.GDRGESGPAGPPGAPGAPGAPGPVGPAGK.S
12976	1275.1049	2548.1952	2548.1831	4.75	67	1.9e-06	R.GNDGATGAAGPPGPTGPAGPPGFPGAVGAK.G 12940 12945
13032	1278.6276	2555.2406	2555.2365	1.61	(59)	2e-06	K.GENGIVGPTGPVGSAGPAGPNGPAGPAGSR.G 13033
13052	1279.1212	2556.2279	2556.2205	2.90	67	2.6e-07	K.GENGIVGPTGPVGSAGPAGPNGPAGPAGSR.G 13045 13048 13049 13055
13176	1287.1198	2572.2250	2572.2154	3.72	(43)	5.5e-05	K.GENGIVGPTGPVGSAGPAGPNGPAGPAGSR.G
13284	1295.1337	2588.2528	2588.2508	0.78	(45)	0.00012	R.GSDGSVGPVGPAGPIGSAGPPGFPGAPGPK.G
13287	1295.1353	2588.2560	2588.2508	2.01	(44)	0.00019	R.GSDGSVGPVGPAGPIGSAGPPGFPGAPGPK.G
13288	863.7594	2588.2564	2588.2508	2.16	(45)	0.00015	R.GSDGSVGPVGPAGPIGSAGPPGFPGAPGPK.G
13390	1303.1322	2604.2499	2604.2457	1.60	53	2.2e-05	R.GSDGSVGPVGPAGPIGSAGPPGFPGAPGPK.G
13567	1324.6240	2647.2335	2647.2263	2.72	(83)	5.2e-09	R.GFSGLQGPAGPPGSPGEQGPSGASGPAGPR.G
13568	1324.6246	2647.2347	2647.2263	3.18	94	5.3e-10	R.GFSGLQGPAGPPGSPGEQGPSGASGPAGPR.G
13573	1325.1152	2648.2159	2648.2103	2.12	(52)	9.3e-06	R.GFSGLQGPAGPPGSPGEQGPSGASGPAGPR.G
13605	1332.6191	2663.2237	2663.2212	0.94	(60)	1e-06	R.GFSGLQGPAGPPGSPGEQGPSGASGPAGPR.G
13610	888.7498	2663.2274	2663.2212	2.33	(54)	4.1e-06	R.GFSGLQGPAGPPGSPGEQGPSGASGPAGPR.G
13619	1333.1117	2664.2088	2664.2052	1.35	(85)	2.8e-09	R.GFSGLQGPAGPPGSPGEQGPSGASGPAGPR.G 13626 13627
13676	1341.1101	2680.2057	2680.2002	2.06	(45)	3.3e-05	R.GFSGLQGPAGPPGSPGEQGPSGASGPAGPR.G
14032	947.1395	2838.3968	2838.3897	2.50	65	3.3e-07	K.GPKGENGIVGPTGPVGSAGPAGPNGPAGPAGSR.G
14078	952.4708	2854.3906	2854.3846	2.12	(49)	1.4e-05	K.GPKGENGIVGPTGPVGSAGPAGPNGPAGPAGSR.G
14381	1479.7433	2957.4720	2957.4731	-0.36	47	2e-05	K.GPSGEPGTAGPPGTAGPQGLLGAPGILGLPGSR.G

## Sheet: Sheet E
	Megatherium_Penas de las Trampas
	Query	Observed	Mr(expt)	Mr(calc)	ppm	Score	Expect	Peptide
	216	392.2217	782.4289	782.4286	0.27	44	0.00016	R.GAAGLPGPK.G
	265	400.2065	798.3984	798.3984	-0.09	50	1.3e-05	R.GDQGPLGR.A 266
	377	418.7229	835.4312	835.4301	1.35	(40)	0.00047	R.GPAGPQGPR.G
	379	419.2145	836.4144	836.4141	0.41	41	0.00045	R.GPAGPQGPR.G
	382	420.7379	839.4613	839.4614	-0.04	40	0.00019	R.GVVGPQGAR.G
	416	426.2170	850.4195	850.4185	1.15	44	8.6e-05	R.GFSGLDGAK.G 413 414
	422	426.7379	851.4613	851.4613	-0.02	(43)	0.0001	R.VGAPGPAGAR.G
	475	434.7353	867.4560	867.4563	-0.35	64	1.6e-06	R.VGAPGPAGAR.G 474 479 482
	480	434.7355	867.4565	867.4563	0.28	(45)	0.00011	R.GPSGPQGIR.G
	531	434.7542	867.4939	867.4926	1.42	52	5.9e-06	R.AGVIGPAGAR.G 508
	537	435.2273	868.4401	868.4403	-0.21	54	7.7e-06	R.GPSGPQGIR.G
	656	449.7593	897.5041	897.5032	0.92	53	1.1e-05	R.GVVGLPGQR.G 644 647 655
	1091	510.7463	1019.4781	1019.4785	-0.32	42	0.00014	R.GERGFPGER.G
	1256	535.2784	1068.5423	1068.5424	-0.11	63	5.4e-07	R.GRPGASGPAGAR.G
	1297	541.2963	1080.5781	1080.5788	-0.69	57	3.7e-06	R.GRVGAPGPAGAR.G
	1304	361.2006	1080.5799	1080.5788	0.94	(40)	0.00019	R.GRVGAPGPAGAR.G
	1346	544.7723	1087.5300	1087.5298	0.15	59	4.6e-06	R.GFPGADGVAGPK.G 1354 1355 1357 1367
	1437	550.2781	1098.5417	1098.5418	-0.04	57	5.3e-06	K.GAAGEPGKAGER.G
	1438	550.2782	1098.5418	1098.5418	0.05	62	1.6e-06	K.GADGAPGKDGVR.G
	1490	553.2911	1104.5676	1104.5676	-0.02	(41)	0.00016	R.GVQGPPGPAGPR.G 1475
	1522	553.7832	1105.5519	1105.5516	0.20	48	3.1e-05	R.GVQGPPGPAGPR.G
	1550	556.2962	1110.5779	1110.5782	-0.29	45	0.00014	R.GAAGLPGPKGDR.G
	1569	558.2754	1114.5362	1114.5367	-0.41	(47)	0.00013	K.GAAGEPGKAGER.G
	1731	573.2929	1144.5713	1144.5699	1.16	(44)	9.9e-05	R.GQAGVMGFPGPK.G 1730
	1735	573.7845	1145.5544	1145.5539	0.41	(49)	3e-05	R.GQAGVMGFPGPK.G
	1738	573.7949	1145.5753	1145.5751	0.19	60	7.5e-06	R.GLPGTAGLPGMK.G
	1810	580.2911	1158.5676	1158.5669	0.57	(61)	1e-06	R.GEAGNIGFPGPK.G 1809
	1811	580.7828	1159.5510	1159.5509	0.05	65	4e-07	R.GEAGNIGFPGPK.G 1812
	1822	581.2900	1160.5655	1160.5648	0.58	(65)	2.3e-06	R.GQAGVMGFPGPK.G 1823
	1825	581.2902	1160.5659	1160.5648	0.90	72	4.6e-07	R.GQAGVMGFPGPK.G 1826
	1833	581.7822	1161.5499	1161.5489	0.90	(55)	2e-05	R.GQAGVMGFPGPK.G 1832
	1836	581.7927	1161.5709	1161.5700	0.78	(42)	0.00013	R.GLPGTAGLPGMK.G
	1931	588.3178	1174.6211	1174.6207	0.29	(41)	8.7e-05	R.TGHPGAVGPAGVR.G
	1932	392.5477	1174.6212	1174.6207	0.38	(46)	2.3e-05	R.TGHPGAVGPAGVR.G 1930
	1960	589.2878	1176.5610	1176.5598	1.05	(61)	8.3e-06	R.GQAGVMGFPGPK.G 1948 1955 1963 1965
	1972	589.7793	1177.5440	1177.5438	0.23	(54)	3.3e-05	R.GQAGVMGFPGPK.G
	1973	589.7797	1177.5449	1177.5438	0.95	(55)	2.5e-05	R.GQAGVMGFPGPK.G
	2051	596.2653	1190.5161	1190.5164	-0.23	57	2e-06	R.GDKGETGEAGDR.G
	2064	596.3150	1190.6155	1190.6156	-0.16	48	1.5e-05	R.TGHPGAVGPAGVR.G
	2174	603.8116	1205.6086	1205.6081	0.42	(43)	0.00024	R.GFPGTPGLPGFK.G 2176
	2175	603.8116	1205.6086	1205.6081	0.42	(40)	0.00048	R.GFPGTPGLPGFK.G
	2274	611.8093	1221.6040	1221.6030	0.78	51	3.2e-05	R.GFPGTPGLPGFK.G 2272 2275
	2305	612.3100	1222.6054	1222.6055	-0.01	55	3.5e-06	R.GPAGPSGPAGKDGR.T 2310
	2385	618.3101	1234.6057	1234.6054	0.20	63	7.7e-07	R.GEAGAAGPAGPAGPR.G
	2408	620.3201	1238.6256	1238.6255	0.04	(55)	5.9e-06	R.GLPGSPGNVGPAGK.E
	2416	620.8123	1239.6100	1239.6095	0.34	59	4.5e-06	R.GLPGSPGNVGPAGK.E 2418
	2479	621.8016	1241.5886	1241.5888	-0.18	65	1.5e-06	K.GLTGSPGSPGPDGK.T 2480 2481
	2595	628.3233	1254.6321	1254.6317	0.31	64	4.4e-07	R.GIPGPAGASGATGAR.G 2588 2607
	2636	629.7994	1257.5842	1257.5837	0.37	(60)	5.1e-06	K.GLTGSPGSPGPDGK.T 2633 2634 2635 2637 2638
	2880	649.3099	1296.6052	1296.6058	-0.51	54	6.9e-06	K.GESGPSGPAGPTGAR.G
	2968	656.8307	1311.6468	1311.6459	0.68	(48)	9.7e-05	R.GFPGLPGPSGEPGK.Q
	2969	656.8309	1311.6473	1311.6459	1.05	(40)	0.00065	R.GFPGLPGPSGEPGK.Q
	3079	664.8282	1327.6419	1327.6409	0.82	58	7.8e-06	R.GFPGLPGPSGEPGK.Q 3073 3078
	3105	666.8307	1331.6468	1331.6470	-0.13	86	6.2e-09	R.GPSGPQGPSGPPGPK.G 3106
	3113	667.3231	1332.6317	1332.6310	0.50	(72)	1.8e-07	R.GPSGPQGPSGPPGPK.G 3111 3112
	3185	672.8254	1343.6363	1343.6358	0.41	(46)	0.00012	R.GFPGLPGPSGEPGK.Q
	3204	674.8279	1347.6413	1347.6419	-0.44	(46)	6.6e-05	R.GPSGPQGPSGPPGPK.G
	3211	675.3206	1348.6266	1348.6259	0.47	(52)	1.7e-05	R.GPSGPQGPSGPPGPK.G
	3597	706.3634	1410.7123	1410.7112	0.75	42	0.00016	K.GVGLGPGPMGLMGPR.G
	3821	724.8365	1447.6585	1447.6580	0.40	(53)	5.5e-06	R.AGETGAGGPPGFTGEK.G
	3858	727.3757	1452.7369	1452.7361	0.53	71	1.2e-07	R.GLPGEFGLPGPAGPR.G 3862 3865
	3921	487.2355	1458.6847	1458.6852	-0.34	(45)	6.5e-05	R.GSAGPPGATGFPGAAGR.V 3922
	3933	730.3500	1458.6855	1458.6852	0.24	105	6.7e-11	R.GSAGPPGATGFPGAAGR.V 3920 3923 3924 3925 3926 3927 3928 3929 3930 3931 3932 3934 3935 3936 3937 3938 3939 3940 3941 3942 3943 3944 3945 3946 3947 3950 3951 3952 3954 3956 3957 3958 3959 3961 3962 3963 3964 3965 3966 3967 3968 3969 3970 3971 3972 3974
	4003	732.8339	1463.6532	1463.6529	0.20	57	1.8e-06	R.AGETGAGGPPGFTGEK.G
	4014	733.3497	1464.6848	1464.6845	0.19	64	5.8e-07	R.GEPGPTGLPGPPGER.G
	4015	733.3498	1464.6850	1464.6845	0.36	(39)	0.00015	R.GEPGPTGLPGPPGER.G
	4042	735.3748	1468.7350	1468.7311	2.66	(41)	0.00013	R.GLPGEFGLPGPAGPR.G
	4109	740.8887	1479.7628	1479.7616	0.78	(56)	2.2e-05	R.GLPGTAGLPGMKGHR.G
	4164	497.2462	1488.7167	1488.7168	-0.08	55	3.5e-06	R.GDKGETGEAGDRGIK.G
	4165	745.3672	1488.7199	1488.7168	2.08	(46)	2.7e-05	R.GDKGETGEAGDRGIK.G
	4219	748.8854	1495.7563	1495.7566	-0.16	79	8.9e-08	R.GLPGTAGLPGMKGHR.G 4220
	4368	756.8834	1511.7522	1511.7515	0.46	(41)	0.00017	R.GLPGTAGLPGMKGHR.G
	4517	766.9153	1531.8160	1531.8147	0.83	(41)	0.00034	R.GFPGTPGLPGFKGIR.G
	4524	767.3416	1532.6686	1532.6678	0.47	(65)	6.4e-07	R.GDGGPPGMTGFPGAAGR.T
	4525	767.3417	1532.6689	1532.6678	0.71	(71)	1.7e-07	R.GDGGPPGMTGFPGAAGR.T
	4561	770.3832	1538.7518	1538.7511	0.43	40	0.00011	K.SAGGISVPGPMGPSGPR.G
	4652	774.9122	1547.8098	1547.8097	0.08	56	1.2e-05	R.GFPGTPGLPGFKGIR.G
	4667	775.3389	1548.6632	1548.6627	0.28	75	6.4e-08	R.GDGGPPGMTGFPGAAGR.T 4668
	4741	781.8931	1561.7717	1561.7737	-1.25	60	2e-06	K.DGLNGLPGPIGPPGPR.G
	4742	521.5982	1561.7728	1561.7737	-0.56	(39)	0.00025	K.DGLNGLPGPIGPPGPR.G
	4743	781.8947	1561.7749	1561.7737	0.78	(44)	8.9e-05	K.DGLNGLPGPIGPPGPR.G
	4744	781.8948	1561.7750	1561.7737	0.86	(57)	3.9e-06	K.DGLNGLPGPIGPPGPR.G
	4758	521.6144	1561.8213	1561.8213	0.03	(48)	3.2e-05	K.GAAGLPGVAGAPGLPGPR.G
	4759	781.9180	1561.8214	1561.8213	0.07	64	9.1e-07	K.GAAGLPGVAGAPGLPGPR.G 4766 4767
	4837	784.8874	1567.7602	1567.7591	0.74	70	1e-07	R.GPPGESGAVGPSGAIGSR.G
	4952	793.3901	1584.7656	1584.7645	0.70	(63)	1.3e-06	K.GANGAPGIAGAPGFPGAR.G 4953
	4969	793.8822	1585.7499	1585.7485	0.86	73	2.8e-07	K.GANGAPGIAGAPGFPGAR.G
	5103	801.9348	1601.8551	1601.8526	1.55	82	6.6e-09	R.GEPGPVGSVGPVGAIGPR.G
	5138	803.9072	1605.7999	1605.7999	0.01	65	1.4e-06	R.GLTGPIGPPGPAGSPGDK.G
	5157	536.6254	1606.8543	1606.8540	0.20	55	3.4e-06	R.GLPGADGRAGVIGPAGAR.G
	5164	804.4351	1606.8557	1606.8540	1.07	(42)	5.6e-05	R.GLPGADGRAGVIGPAGAR.G 5167
	5223	539.2661	1614.7763	1614.7751	0.78	(40)	0.00037	R.GGPGSRGFPGADGVAGPK.G
	5226	808.3961	1614.7777	1614.7751	1.62	54	1.7e-05	R.GGPGSRGFPGADGVAGPK.G 5221 5227
	5264	540.2902	1617.8487	1617.8475	0.71	(47)	2.1e-05	R.GEPGPVGSVGPVGAIGPR.G
	5265	809.9318	1617.8491	1617.8475	0.98	(73)	4.7e-08	R.GEPGPVGSVGPVGAIGPR.G 5263 5266
	5273	540.6096	1618.8068	1618.8064	0.30	(52)	6.2e-06	K.GELGPVGNTGPSGPAGPR.G
	5274	810.4114	1618.8083	1618.8064	1.22	(69)	1.3e-07	K.GELGPVGNTGPSGPAGPR.G
	5282	810.9030	1619.7915	1619.7904	0.69	98	1.6e-10	K.GELGPVGNTGPSGPAGPR.G
	5398	818.9240	1635.8335	1635.8329	0.36	45	0.00015	R.GAAGLPGPKGDRGDAGPK.G
	5412	820.4062	1638.7978	1638.7962	1.02	(48)	6.7e-05	K.GSPGEAGRPGEAGLPGAK.G
	5515	828.4029	1654.7912	1654.7911	0.09	70	5.2e-07	K.GSPGEAGRPGEAGLPGAK.G 5516
	5601	835.9449	1669.8753	1669.8747	0.36	57	4.7e-06	R.GAAGIPGGKGEKGETGLR.G
	5614	836.4087	1670.8028	1670.8013	0.94	64	1.9e-06	R.GFPGADGVAGPKGPAGER.G 5616
	5773	848.4067	1694.7989	1694.7973	0.98	64	3.7e-07	R.GPSGAVGGPGVNGAPGEAGR.D
	5823	853.8904	1705.7662	1705.7656	0.36	68	3.1e-07	K.DGEAGAQGPPGPAGPAGER.G
	5833	854.3812	1706.7479	1706.7496	-1.00	(51)	1.5e-05	K.DGEAGAQGPPGPAGPAGER.G
	6030	871.8740	1741.7334	1741.7326	0.45	(59)	5.5e-06	K.GEPGSPGENGAPGQMGPR.G
	6037	581.9554	1742.8445	1742.8449	-0.21	(58)	3e-06	K.GARGSAGPPGATGFPGAAGR.V 6036
	6040	872.4307	1742.8469	1742.8449	1.16	61	2.1e-06	K.GARGSAGPPGATGFPGAAGR.V
	6044	872.8578	1743.7010	1743.7006	0.24	(60)	4.5e-06	K.GEPGSPGENGAPGQMGPR.G
	6098	877.9011	1753.7877	1753.7867	0.55	46	9.8e-05	R.EGAPGAEGSPGRDGSPGPK.G
	6125	879.8715	1757.7285	1757.7275	0.56	84	1.6e-08	K.GEPGSPGENGAPGQMGPR.G
	6143	880.8550	1759.6955	1759.6955	0.00	(49)	5.9e-05	K.GEPGSPGENGAPGQMGPR.G
	6223	887.8692	1773.7239	1773.7224	0.80	(44)	9.1e-05	K.GEPGSPGENGAPGQMGPR.G
	6302	892.9510	1783.8875	1783.8853	1.23	(40)	9.3e-05	R.GPPGPVGPPGLAGPPGESGR.E
	6303	892.9511	1783.8877	1783.8853	1.31	57	1.9e-06	R.GPPGPVGPPGLAGPPGESGR.E
	6482	907.3973	1812.7800	1812.7762	2.08	75	3.7e-08	K.GEPGSAGPQGPPGSSGEEGK.R
	6512	909.4562	1816.8978	1816.8956	1.22	62	1.1e-06	R.TGPPGPSGITGPPGPPGSAGK.E 6510
	6562	912.9662	1823.9179	1823.9167	0.71	(55)	5.6e-06	R.VGPPGPSGNAGPPGPPGPVGK.E
	6603	917.4544	1832.8943	1832.8905	2.05	(53)	9.9e-06	R.TGPPGPSGITGPPGPPGSAGK.E
	6663	921.4547	1840.8948	1840.8956	-0.45	57	3.8e-06	R.VGPPGPSGNAGPPGPPGPVGK.E
	6838	932.4406	1862.8666	1862.8647	1.02	53	1.4e-05	K.GEPGPTGIQGPPGPAGEEGK.R
	6847	932.9312	1863.8478	1863.8487	-0.49	(47)	0.00013	K.GEPGPTGIQGPPGPAGEEGK.R
	7146	637.6485	1909.9237	1909.9242	-0.29	56	8.2e-06	R.GERGPPGESGAVGPSGAIGSR.G
	7651	996.9727	1991.9309	1991.9297	0.58	40	0.00012	R.GEPGPTGLPGPPGERGGPGSR.G
	7738	670.3188	2007.9345	2007.9359	-0.66	(42)	0.00012	R.GPAGPQGPRGDKGETGEAGDR.G
	7740	1004.9757	2007.9369	2007.9359	0.50	58	1.7e-06	R.GPAGPQGPRGDKGETGEAGDR.G
	7805	1010.4916	2018.9687	2018.9658	1.47	43	0.00017	K.GEPGPTGIQGPPGPAGEEGKR.G
	7872	676.6928	2027.0566	2027.0548	0.87	44	0.00019	K.EGPAGLPGIDGRPGPIGPAGAR.G
	8028	1026.4927	2050.9708	2050.9708	-0.02	(45)	0.00013	R.GEVGPAGPNGFAGPAGAAGQPGAK.G
	8031	1026.9857	2051.9569	2051.9548	0.99	49	5.2e-05	R.GEVGPAGPNGFAGPAGAAGQPGAK.G
	8142	690.0284	2067.0633	2067.0610	1.12	(75)	3.4e-08	K.HGNRGEPGPVGSVGPVGAIGPR.G
	8224	1042.0437	2082.0729	2082.0719	0.45	(65)	3.3e-07	K.HGNRGEPGPVGSVGPVGAIGPR.G
	8225	695.0316	2082.0730	2082.0719	0.53	(62)	6.6e-07	K.HGNRGEPGPVGSVGPVGAIGPR.G
	8234	695.3592	2083.0557	2083.0559	-0.09	77	2.2e-08	K.HGNRGEPGPVGSVGPVGAIGPR.G 8236
	8237	1042.5359	2083.0572	2083.0559	0.62	(51)	7.3e-06	K.HGNRGEPGPVGSVGPVGAIGPR.G
	8313	700.3161	2097.9265	2097.9312	-2.24	46	0.0002	R.EGAPGAEGSPGRDGSPGPKGDR.G
	8314	700.3631	2098.0675	2098.0668	0.30	(43)	5.5e-05	K.HGNRGEPGPVGSVGPVGAIGPR.G
	8320	700.6911	2099.0515	2099.0508	0.30	(66)	2.5e-07	K.HGNRGEPGPVGSVGPVGAIGPR.G
	8468	1061.0024	2119.9903	2119.9883	0.95	51	1.6e-05	K.GSPGADGPAGAPGTPGPQGIAGQR.G
	8573	1069.4907	2136.9669	2136.9672	-0.16	(39)	0.00028	K.GSPGADGPAGAPGTPGPQGIAGQR.G
	8588	1070.0273	2138.0401	2138.0393	0.40	(56)	8.5e-06	R.GESGPAGPPGAPGAPGAPGPVGPAGK.N
	8600	714.0558	2139.1455	2139.1437	0.87	(62)	5.8e-07	R.GLPGVAGAVGEPGPLGIQGPPGAR.G
	8601	1070.5804	2139.1463	2139.1437	1.24	(115)	3.2e-12	R.GLPGVAGAVGEPGPLGIQGPPGAR.G
	8605	1071.0699	2140.1253	2140.1277	-1.09	(101)	7.2e-11	R.GLPGVAGAVGEPGPLGIQGPPGAR.G 8609
	8607	714.3833	2140.1281	2140.1277	0.18	(52)	6.9e-06	R.GLPGVAGAVGEPGPLGIQGPPGAR.G
	8706	1078.0254	2154.0362	2154.0342	0.94	(46)	5.4e-05	R.GESGPAGPPGAPGAPGAPGPVGPAGK.N 8705
	8719	1078.5770	2155.1395	2155.1386	0.42	(43)	5.4e-05	R.GLPGVAGAVGEPGPLGIQGPPGAR.G
	8721	1078.5773	2155.1400	2155.1386	0.64	(84)	4.3e-09	R.GLPGVAGAVGEPGPLGIQGPPGAR.G
	8723	719.3875	2155.1407	2155.1386	0.98	(92)	6.8e-10	R.GLPGVAGAVGEPGPLGIQGPPGAR.G 8718
	8724	1078.5779	2155.1412	2155.1386	1.21	(92)	6e-10	R.GLPGVAGAVGEPGPLGIQGPPGAR.G 8717
	8729	719.7151	2156.1234	2156.1226	0.38	(55)	3.4e-06	R.GLPGVAGAVGEPGPLGIQGPPGAR.G
	8730	1079.0693	2156.1241	2156.1226	0.70	(90)	1e-09	R.GLPGVAGAVGEPGPLGIQGPPGAR.G
	8732	1079.0701	2156.1256	2156.1226	1.38	(78)	1.7e-08	R.GLPGVAGAVGEPGPLGIQGPPGAR.G
	8820	1086.0223	2170.0301	2170.0291	0.47	58	1.5e-06	R.GESGPAGPPGAPGAPGAPGPVGPAGK.N
	8833	1086.5748	2171.1351	2171.1335	0.73	120	9.6e-13	R.GLPGVAGAVGEPGPLGIQGPPGAR.G 8835
	8836	724.7191	2171.1353	2171.1335	0.84	(56)	2.4e-06	R.GLPGVAGAVGEPGPLGIQGPPGAR.G
	8837	724.7192	2171.1357	2171.1335	1.01	(59)	1.3e-06	R.GLPGVAGAVGEPGPLGIQGPPGAR.G
	8846	1087.0662	2172.1178	2172.1175	0.12	(65)	2.9e-07	R.GLPGVAGAVGEPGPLGIQGPPGAR.G 8856
	8847	1087.0665	2172.1185	2172.1175	0.45	(103)	5.6e-11	R.GLPGVAGAVGEPGPLGIQGPPGAR.G 8853
	8848	725.0470	2172.1192	2172.1175	0.76	(51)	8.9e-06	R.GLPGVAGAVGEPGPLGIQGPPGAR.G 8850
	8855	1087.0696	2172.1246	2172.1175	3.26	(68)	1.4e-07	R.GLPGVAGAVGEPGPLGIQGPPGAR.G
	9011	1099.9913	2197.9681	2197.9659	1.03	(45)	0.00013	K.GDAGAPGAPGSQGAPGLQGMPGER.G
	9016	1100.4832	2198.9518	2198.9499	0.86	(48)	6.5e-05	K.GDAGAPGAPGSQGAPGLQGMPGER.G
	9124	1107.9886	2213.9627	2213.9608	0.89	(65)	5.5e-07	K.GDAGAPGAPGSQGAPGLQGMPGER.G
	9129	1108.4800	2214.9454	2214.9448	0.28	87	3.6e-09	K.GDAGAPGAPGSQGAPGLQGMPGER.G
	9130	1108.4800	2214.9454	2214.9448	0.28	(65)	6.3e-07	K.GDAGAPGAPGSQGAPGLQGMPGER.G
	9152	740.6732	2218.9976	2218.9952	1.11	46	2.6e-05	R.DGNPGSDGPPGRDGLPGHKGER.G
	9474	1137.0819	2272.1493	2272.1448	1.96	80	7e-08	R.TGPPGPSGITGPPGPPGSAGKEGLR.G
	9579	764.0336	2289.0789	2289.0808	-0.85	53	5.3e-05	R.GQAGVMGFPGPKGAAGEPGKAGER.G
	10053	1197.5757	2393.1368	2393.1360	0.34	(40)	0.00046	R.GEVGPAGPNGFAGPAGAAGQPGAKGER.G
	10058	1197.5779	2393.1412	2393.1360	2.18	102	2.6e-10	R.GEVGPAGPNGFAGPAGAAGQPGAKGER.G
	10482	829.7430	2486.2073	2486.2038	1.41	43	0.00018	R.GPPGSAGSPGKDGLNGLPGPIGPPGPR.G 10485
	10520	832.0352	2493.0838	2493.0827	0.47	42	0.00058	K.GDAGPAGPKGEPGSPGENGAPGQMGPR.G
	10582	837.0392	2508.0957	2508.0936	0.86	(40)	0.00095	K.GDAGPAGPKGEPGSPGENGAPGQMGPR.G
	10593	837.6940	2510.0603	2510.0616	-0.53	(40)	0.00092	K.GDAGPAGPKGEPGSPGENGAPGQMGPR.G
	10613	838.7739	2513.2999	2513.2987	0.50	58	1.6e-06	R.GERGLPGVAGAVGEPGPLGIQGPPGAR.G
	10614	838.7759	2513.3058	2513.2987	2.84	(42)	6.8e-05	R.GERGLPGVAGAVGEPGPLGIQGPPGAR.G
	10623	839.1014	2514.2823	2514.2827	-0.15	(48)	1.7e-05	R.GERGLPGVAGAVGEPGPLGIQGPPGAR.G
	10801	1275.1001	2548.1856	2548.1831	1.01	80	9.9e-08	R.GNDGATGAAGPPGPTGPAGPPGFPGAVGAK.G
	10930	858.4265	2572.2577	2572.2558	0.73	(48)	6.2e-05	R.GSDGSVGPVGPAGPIGSAGPPGFPGAPGPK.G
	11023	1295.1359	2588.2572	2588.2508	2.48	80	4.3e-08	R.GSDGSVGPVGPAGPIGSAGPPGFPGAPGPK.G
	11287	1324.6223	2647.2301	2647.2263	1.42	(58)	1.5e-06	R.GFSGLQGPAGPPGSPGEQGPSGASGPAGPR.G
	11288	1324.6239	2647.2333	2647.2263	2.63	80	9.8e-09	R.GFSGLQGPAGPPGSPGEQGPSGASGPAGPR.G
	11301	884.7487	2651.2241	2651.2212	1.11	44	0.00017	R.GSPGERGEVGPAGPNGFAGPAGAAGQPGAK.G
	11347	1332.6171	2663.2196	2663.2212	-0.62	(47)	2e-05	R.GFSGLQGPAGPPGSPGEQGPSGASGPAGPR.G
	11354	1333.1116	2664.2086	2664.2052	1.26	(75)	3.2e-08	R.GFSGLQGPAGPPGSPGEQGPSGASGPAGPR.G
	11752	945.4287	2833.2643	2833.2612	1.09	43	4.6e-05	R.GPSGAVGGPGVNGAPGEAGRDGNPGSDGPPGR.D
	11756	946.0856	2835.2351	2835.2292	2.06	(40)	0.0001	R.GPSGAVGGPGVNGAPGEAGRDGNPGSDGPPGR.D
	12359	1061.8286	3182.4640	3182.4613	0.84	44	0.00022	R.GSEGPQGVRGEPGPPGPAGAAGPAGNPGADGQPGAK.G
	12391	1067.1602	3198.4586	3198.4563	0.74	(42)	0.00034	R.GSEGPQGVRGEPGPPGPAGAAGPAGNPGADGQPGAK.G
	12490	1087.1298	3258.3675	3258.3604	2.18	40	0.00036	R.GSNGAPGNDGAKGDAGAPGAPGSQGAPGLQGMPGER.G

## Sheet: Sheet F
Megatherium_Las Chacras
Query	Observed	Mr(expt)	Mr(calc)	ppm	Score	Expect	Peptide
87	369.6926	737.3706	737.3708	-0.32	33	0.0028	R.GPPGPPGK.N
100	372.2069	742.3993	742.3974	2.65	36	0.00085	R.GAAGIPGGK.G
124	379.6933	757.3721	757.3719	0.31	27	0.0051	R.GLPGADGR.A
156	385.1955	768.3765	768.3766	-0.15	40	0.00018	K.GDAGPAGPK.G
172	386.2091	770.4037	770.4035	0.21	46	2.5e-05	R.GASGPAGVR.G 163 164 165 166 167 169 170 173 176 177
231	392.2217	782.4289	782.4286	0.27	42	0.00028	R.GAAGLPGPK.G 227 232 239
255	392.2225	782.4304	782.4286	2.23	(37)	0.00088	R.GAAGLPGPK.G
258	392.2229	782.4313	782.4286	3.40	(32)	0.0031	R.GAAGLPGPK.G 219 220 224 225 228 245 248 251 252 257 260
274	392.7250	783.4355	783.4351	0.52	28	0.0033	K.EGLRGPR.G
304	400.2065	798.3985	798.3984	0.14	(27)	0.003	R.GDQGPLGR.A
310	400.6987	799.3829	799.3824	0.59	36	0.00032	R.GDQGPLGR.A
448	418.7226	835.4306	835.4301	0.62	61	3.5e-06	R.GPAGPQGPR.G 421 422 423 424 425 426 427 428 429 430 431 432 433 434 435 436 437 438 439 440 441 442 443 444 445 446 447 449 450 451 452 453 454 455 456 457 458 459 461 462 463 464 465 466 467 468 469 470
479	420.7382	839.4619	839.4614	0.69	(35)	0.00061	R.GVVGPQGAR.G
484	421.2302	840.4458	840.4454	0.55	37	0.00044	R.GVVGPQGAR.G
486	421.7092	841.4038	841.4042	-0.52	40	0.00015	K.GEAGPQGAR.G
535	426.2167	850.4189	850.4185	0.43	53	1.2e-05	R.GFSGLDGAK.G 514 525 532 534 539 555
578	426.7196	851.4247	851.4250	-0.37	28	0.0076	R.GPPGPQGAR.G
590	427.2177	852.4208	852.4202	0.65	40	0.00011	K.GHAGLAGNR.G
634	434.2139	866.4132	866.4134	-0.19	(40)	0.00025	R.GFSGLDGAK.G 633
664	434.7360	867.4574	867.4563	1.34	51	2.9e-05	R.GPSGPQGIR.G 653
665	434.7360	867.4574	867.4563	1.34	42	0.00024	R.VGAPGPAGAR.G 646 647 648 649 650 651 652 654 655 656 657 658 659 660 661 662 663 666 667 668 669 670 671
709	434.7537	867.4929	867.4926	0.29	46	2.8e-05	R.AGVIGPAGAR.G 676 679 680 686 687 689 691 694 696 699 700 702 708 711 712 713 717 720 721 725 726 728 729 739
743	435.2276	868.4406	868.4403	0.35	(43)	8.6e-05	R.GPSGPQGIR.G
751	436.7142	871.4138	871.4148	-1.15	37	0.00053	K.GDRGDAGPK.G
787	441.7617	881.5088	881.5083	0.58	(35)	0.00066	R.GVVGLPGQR.G
797	442.7325	883.4504	883.4512	-0.87	(29)	0.0048	R.GPSGPQGIR.G
798	442.7509	883.4873	883.4876	-0.33	(42)	6e-05	R.AGVIGPAGAR.G
805	443.7216	885.4287	885.4304	-1.99	55	9.2e-06	R.GSEGPQGVR.G
827	446.7538	891.4930	891.4926	0.41	52	1.2e-05	R.PGPIGPAGAR.G 825 826
840	448.2346	894.4547	894.4559	-1.40	47	4e-05	R.GPAGPSGPAGK.D 841 843 844 847 848 849 850 851 852 853 854 856 857
872	449.7587	897.5028	897.5032	-0.44	47	4.6e-05	R.GVVGLPGQR.G 871 873 876 878 879 880 881
893	450.2506	898.4866	898.4872	-0.71	(41)	0.00016	R.GVVGLPGQR.G 889 890 891 892 894 896 897 898 899 900 901 902 903 904 905 906 907 908 909 911 912 913 914 915 916 917 918 919 920 921 922 923 924 925 926 927 928 929 930 931 932 933 934 935 936 937 938 939 942 943 944 945 946 947 949 951 952 953 955 956 957 958
1022	454.7509	907.4872	907.4876	-0.45	(35)	0.00055	R.PGPIGPAGAR.G 1019 1024
1036	456.2320	910.4494	910.4508	-1.54	33	0.0036	R.GHNGLDGLK.G
1117	464.7397	927.4648	927.4662	-1.51	34	0.0018	R.PGEAGLPGAK.G
1173	472.2273	942.4400	942.4407	-0.70	(44)	0.0002	R.GPPGSAGSPGK.D
1174	472.2276	942.4406	942.4407	-0.05	48	8.3e-05	R.GPPGSAGSPGK.D
1197	475.7375	949.4605	949.4618	-1.34	45	7.2e-05	R.PGPPGPPGAR.G
1253	481.2203	960.4261	960.4261	0.04	(33)	0.00083	K.QGPSGSSGER.G
1258	481.7122	961.4099	961.4101	-0.16	48	2.7e-05	K.QGPSGSSGER.G
1412	501.2364	1000.4582	1000.4574	0.77	26	0.009	R.DGSPGPKGDR.G
1460	508.7449	1015.4752	1015.4757	-0.48	47	1.8e-05	R.PGEPGLMGAR.G
1476	510.7461	1019.4776	1019.4785	-0.86	32	0.0015	R.GERGFPGER.G
1646	531.2285	1060.4425	1060.4421	0.33	26	0.0074	R.GSNGAPGNDGAK.G
1710	535.2783	1068.5421	1068.5424	-0.34	51	7.2e-06	R.GRPGASGPAGAR.G 1699 1700 1702 1703 1704 1705 1707 1709 1711 1716 1717 1719 1720 1721 1722 1723 1729 1730 1731 1732 1735 1738 1743 1747 1748
1736	357.1883	1068.5431	1068.5424	0.65	(34)	0.00037	R.GRPGASGPAGAR.G 1708 1714 1715 1724
1772	537.7384	1073.4623	1073.4625	-0.25	37	0.00047	K.GNSGEPGAPGSK.G
1806	541.2726	1080.5307	1080.5312	-0.45	26	0.0024	R.DGLPGHKGER.G
1840	542.7856	1083.5567	1083.5560	0.63	51	2.6e-05	R.GLVGEPGPAGSK.G
1935	544.7728	1087.5311	1087.5298	1.16	70	3.8e-07	R.GFPGADGVAGPK.G 1865 1866 1868 1869 1870 1871 1872 1873 1874 1875 1876 1877 1878 1880 1883 1884 1886 1887 1888 1889 1890 1891 1892 1893 1894 1895 1899 1900 1901 1902 1904 1905 1906 1908 1911 1912 1913 1914 1915 1916 1917 1918 1919 1920 1921 1922 1924 1925 1926 1927 1928 1929 1930 1931 1932 1933 1934 1936 1937 1938 1939 1941 1942 1943 1944 1945 1946 1947 1948 1949 1950 1951 1952 1953 1955 1956 19…
1973	545.7852	1089.5559	1089.5567	-0.76	(52)	1.2e-05	R.GVQGPPGPAGPR.G
2031	367.1878	1098.5415	1098.5418	-0.27	31	0.002	K.GADGAPGKDGVR.G
2036	550.7831	1099.5516	1099.5510	0.59	(28)	0.0054	R.GLVGEPGPAGSK.G
2051	552.7701	1103.5257	1103.5248	0.88	(55)	1.3e-05	R.GFPGADGVAGPK.G
2069	553.2913	1104.5681	1104.5676	0.41	(47)	4.1e-05	R.GVQGPPGPAGPR.G 2057 2060 2062 2063 2065 2067 2068 2070 2071 2075 2076 2077 2078 2079 2081
2088	553.7829	1105.5512	1105.5516	-0.35	(42)	0.00013	R.GVQGPPGPAGPR.G 2092 2103
2094	553.7834	1105.5523	1105.5516	0.64	53	1.1e-05	R.GVQGPPGPAGPR.G 2085 2086 2087 2089 2090 2091 2093 2095 2096 2097 2098 2099 2100 2101 2102 2104 2105 2106 2107
2148	556.2963	1110.5780	1110.5782	-0.18	40	0.00044	R.GAAGLPGPKGDR.G
2183	558.2753	1114.5360	1114.5367	-0.63	40	0.00075	K.GAAGEPGKAGER.G
2196	558.7494	1115.4842	1115.4843	-0.09	63	2.2e-06	R.EGAPGAEGSPGR.D 2192 2193 2195 2197 2198 2202
2250	563.2673	1124.5201	1124.5211	-0.85	64	9.1e-07	K.TGPPGPAGQDGR.P
2282	564.2938	1126.5731	1126.5731	0.00	(31)	0.0031	R.GAAGLPGPKGDR.G
2283	564.2942	1126.5739	1126.5731	0.76	(28)	0.0065	R.GAAGLPGPKGDR.G
2326	565.7974	1129.5803	1129.5802	0.12	(34)	0.0034	R.GLPGTAGLPGMK.G 2319 2324
2327	565.7975	1129.5804	1129.5802	0.23	(34)	0.0033	R.GLPGTAGLPGMK.G
2337	565.7983	1129.5820	1129.5802	1.64	48	0.00013	R.GLPGTAGLPGMK.G 2328 2329 2330 2331 2333
2370	568.7932	1135.5719	1135.5734	-1.37	27	0.0043	R.GPAGPQGPRGDK.G
2460	573.7845	1145.5544	1145.5539	0.41	(65)	7.6e-07	R.GQAGVMGFPGPK.G 2459
2465	573.7947	1145.5749	1145.5751	-0.13	(39)	0.00094	R.GLPGTAGLPGMK.G 2466
2524	577.7945	1153.5744	1153.5728	1.46	63	5.3e-07	K.EGPAGLPGIDGR.P 2517 2518 2519 2520 2521 2522 2523 2525 2526
2538	579.2438	1156.4730	1156.4745	-1.32	54	4.4e-06	R.DGNPGSDGPPGR.D
2555	579.7368	1157.4590	1157.4585	0.37	(32)	0.00063	R.DGNPGSDGPPGR.D
2567	580.2911	1158.5676	1158.5669	0.57	(73)	6.6e-08	R.GEAGNIGFPGPK.G 2565 2568 2569 2570 2571 2572 2574 2575
2583	580.7820	1159.5494	1159.5509	-1.32	(54)	4.8e-06	R.GEAGNIGFPGPK.G 2586 2594 2596 2599 2600 2606 2609 2615
2614	580.7836	1159.5527	1159.5509	1.51	89	1.7e-09	R.GEAGNIGFPGPK.G 2582 2584 2585 2587 2589 2590 2591 2592 2593 2595 2597 2598 2601 2602 2603 2604 2605 2607 2608 2611 2612 2613 2616 2617 2618 2619 2620 2621 2622
2630	580.8253	1159.6360	1159.6350	0.85	(42)	0.0001	R.GVPGPPGAVGPAGK.D
2638	581.2899	1160.5652	1160.5648	0.27	(61)	6e-06	R.GQAGVMGFPGPK.G 2639 2640
2644	581.2909	1160.5672	1160.5648	2.05	(61)	5e-06	R.GQAGVMGFPGPK.G 2641 2642 2643 2645 2646
2655	581.7820	1161.5495	1161.5489	0.58	(65)	2.3e-06	R.GQAGVMGFPGPK.G 2654 2656
2657	581.7823	1161.5501	1161.5489	1.11	(32)	0.0039	R.GQAGVMGFPGPK.G
2659	581.7825	1161.5504	1161.5489	1.31	(60)	7e-06	R.GQAGVMGFPGPK.G
2661	581.7828	1161.5510	1161.5489	1.85	(64)	2.8e-06	R.GQAGVMGFPGPK.G 2651 2652 2653 2658 2660
2724	584.8076	1167.6006	1167.5996	0.79	54	6.7e-06	R.GPSGPQGIRGDK.G
2728	585.2991	1168.5836	1168.5836	-0.05	(35)	0.0011	R.GPSGPQGIRGDK.G
2761	588.3180	1174.6214	1174.6207	0.60	46	2.5e-05	R.TGHPGAVGPAGVR.G 2762
2764	392.5480	1174.6222	1174.6207	1.24	(44)	4.2e-05	R.TGHPGAVGPAGVR.G
2771	588.7799	1175.5453	1175.5459	-0.51	(47)	2.8e-05	R.GEAGNIGFPGPK.G
2799	588.8224	1175.6302	1175.6299	0.28	(43)	0.00016	R.GVPGPPGAVGPAGK.D 2823
2802	588.8225	1175.6305	1175.6299	0.48	(31)	0.0024	R.GVPGPPGAVGPAGK.D 2797
2834	589.2869	1176.5593	1176.5598	-0.40	(59)	1.5e-05	R.GQAGVMGFPGPK.G
2835	589.2869	1176.5593	1176.5598	-0.40	(54)	4.2e-05	R.GQAGVMGFPGPK.G
2837	589.2881	1176.5617	1176.5598	1.68	(53)	5.4e-05	R.GQAGVMGFPGPK.G 2836
2842	589.7792	1177.5438	1177.5438	0.01	70	8e-07	R.GQAGVMGFPGPK.G
2847	589.7795	1177.5444	1177.5438	0.53	(60)	9e-06	R.GQAGVMGFPGPK.G 2840 2844
2848	589.7800	1177.5455	1177.5438	1.47	(68)	1.4e-06	R.GQAGVMGFPGPK.G 2839 2841 2843 2845 2846
2849	589.7801	1177.5456	1177.5438	1.57	(59)	1.2e-05	R.GQAGVMGFPGPK.G 2850
2946	397.8461	1190.5164	1190.5164	0.01	(44)	3.8e-05	R.GDKGETGEAGDR.G 2945 2947
2948	596.2657	1190.5169	1190.5164	0.49	(45)	2.8e-05	R.GDKGETGEAGDR.G 2949
2970	596.3151	1190.6157	1190.6156	0.04	(31)	0.00087	R.TGHPGAVGPAGVR.G
2971	397.8792	1190.6157	1190.6156	0.06	(41)	8.5e-05	R.TGHPGAVGPAGVR.G 2964 2974 2982
3073	596.8200	1191.6255	1191.6248	0.54	43	0.00016	R.GVPGPPGAVGPAGK.D 3074
3106	597.2850	1192.5554	1192.5547	0.59	(61)	9.3e-06	R.GQAGVMGFPGPK.G
3115	597.7766	1193.5387	1193.5387	-0.02	(66)	1.7e-06	R.GQAGVMGFPGPK.G 3114 3116 3117
3118	597.7767	1193.5389	1193.5387	0.18	(32)	0.0046	R.GQAGVMGFPGPK.G
3259	603.8124	1205.6103	1205.6081	1.84	(46)	0.00012	R.GFPGTPGLPGFK.G 3251 3253 3255 3257
3262	603.8127	1205.6108	1205.6081	2.24	(39)	0.00051	R.GFPGTPGLPGFK.G 3254 3264
3265	403.1773	1206.5100	1206.5113	-1.06	(34)	0.00038	R.GDKGETGEAGDR.G
3266	604.2628	1206.5111	1206.5113	-0.16	48	1.5e-05	R.GDKGETGEAGDR.G
3428	611.8089	1221.6032	1221.6030	0.18	(35)	0.0015	R.GFPGTPGLPGFK.G 3408 3425 3445
3449	611.8093	1221.6041	1221.6030	0.88	(36)	0.001	R.GFPGTPGLPGFK.G 3403 3407 3411 3416 3417 3421 3424 3427 3436 3439 3441 3454 3457 3465 3467 3468 3469
3463	611.8096	1221.6046	1221.6030	1.27	57	8.5e-06	R.GFPGTPGLPGFK.G 3402 3410 3422 3431 3435 3440 3446 3448 3451 3458 3459 3461 3462 3464 3466 3474 3475
3480	612.3092	1222.6039	1222.6055	-1.31	68	1.6e-07	R.GPAGPSGPAGKDGR.T
3519	410.2019	1227.5838	1227.5844	-0.48	(35)	0.00091	R.GDKGEPGDKGPR.G
3520	614.7993	1227.5841	1227.5844	-0.24	42	0.00019	R.GDKGEPGDKGPR.G
3591	618.3104	1234.6063	1234.6054	0.69	31	0.0011	R.GEAGAAGPAGPAGPR.G 3587
3615	619.8066	1237.5986	1237.5979	0.53	(40)	0.00023	R.GFPGTPGLPGFK.G 3612 3614
3632	620.3210	1238.6275	1238.6255	1.61	(58)	3e-06	R.GLPGSPGNVGPAGK.E
3657	620.8120	1239.6095	1239.6095	-0.06	63	1.6e-06	R.GLPGSPGNVGPAGK.E 3643 3646 3648 3650 3651 3653 3656 3658 3659 3662 3663 3670 3672 3675 3676 3677 3678 3679 3681 3686 3689 3693
3706	621.3340	1240.6534	1240.6524	0.81	27	0.0051	R.GVVGLPGQRGER.G
3719	621.8021	1241.5896	1241.5888	0.61	(67)	9.8e-07	K.GLTGSPGSPGPDGK.T 3716 3717 3718
3876	628.3237	1254.6329	1254.6317	0.99	99	1.1e-10	R.GIPGPAGASGATGAR.G 3844 3846 3847 3848 3851 3854 3855 3857 3862 3863 3865 3866 3867 3871 3872 3884 3886 3891 3901
3926	629.8005	1257.5865	1257.5837	2.21	68	6.8e-07	K.GLTGSPGSPGPDGK.T 3909 3910 3911 3912 3913 3914 3915 3917 3918 3920 3921 3922 3923 3924 3925
4326	656.8310	1311.6474	1311.6459	1.14	(52)	4.5e-05	R.GFPGLPGPSGEPGK.Q 4327
4329	656.8314	1311.6482	1311.6459	1.70	(57)	1.3e-05	R.GFPGLPGPSGEPGK.Q 4325
4330	656.8322	1311.6499	1311.6459	3.00	(32)	0.0042	R.GFPGLPGPSGEPGK.Q
4481	664.8280	1327.6415	1327.6409	0.45	(33)	0.0022	R.GFPGLPGPSGEPGK.Q 4462 4470 4480 4486
4483	664.8281	1327.6416	1327.6409	0.54	(34)	0.0017	R.GFPGLPGPSGEPGK.Q
4490	664.8284	1327.6422	1327.6409	1.00	62	3e-06	R.GFPGLPGPSGEPGK.Q 4464 4467 4476 4477 4484 4488 4492 4495 4498 4501 4504 4505 4507 4510 4511 4514 4520 4523
4508	664.8289	1327.6432	1327.6409	1.74	(36)	0.0011	R.GFPGLPGPSGEPGK.Q
4551	666.8308	1331.6471	1331.6470	0.05	(72)	1.6e-07	R.GPSGPQGPSGPPGPK.G
4559	666.8317	1331.6488	1331.6470	1.33	81	2.3e-08	R.GPSGPQGPSGPPGPK.G 4548 4549 4552 4553 4555 4556 4557 4558 4560 4561 4562 4563 4565 4566
4577	667.3217	1332.6288	1332.6310	-1.69	(76)	6e-08	R.GPSGPQGPSGPPGPK.G 4573 4574 4575 4576 4578 4579 4580 4581 4582 4583 4584 4585 4586 4587 4588 4589 4590 4591 4592 4593 4594 4595 4596 4597 4598 4599
4600	667.3256	1332.6366	1332.6310	4.17	(60)	2.6e-06	R.GPSGPQGPSGPPGPK.G
4658	672.8251	1343.6356	1343.6358	-0.13	(33)	0.0022	R.GFPGLPGPSGEPGK.Q
4664	672.8256	1343.6367	1343.6358	0.69	(49)	5.5e-05	R.GFPGLPGPSGEPGK.Q 4662
4672	672.8263	1343.6380	1343.6358	1.68	(61)	3.5e-06	R.GFPGLPGPSGEPGK.Q 4660 4665 4666
4696	674.8281	1347.6416	1347.6419	-0.26	(80)	2.4e-08	R.GPSGPQGPSGPPGPK.G
4697	674.8282	1347.6418	1347.6419	-0.07	(63)	1.2e-06	R.GPSGPQGPSGPPGPK.G
4700	675.3196	1348.6247	1348.6259	-0.89	(63)	1.2e-06	R.GPSGPQGPSGPPGPK.G
4701	675.3209	1348.6273	1348.6259	1.01	(76)	7.2e-08	R.GPSGPQGPSGPPGPK.G
4702	675.3209	1348.6273	1348.6259	1.01	(57)	5.4e-06	R.GPSGPQGPSGPPGPK.G
4784	683.8388	1365.6631	1365.6637	-0.46	44	0.00016	K.GPAGERGSPGPAGPK.G
4897	463.9077	1388.7014	1388.7008	0.42	34	0.00043	K.GETGLRGEVGTTGR.D
5023	706.3628	1410.7110	1410.7112	-0.12	45	8.2e-05	K.GVGLGPGPMGLMGPR.G
5026	706.3639	1410.7132	1410.7112	1.44	(35)	0.00085	K.GVGLGPGPMGLMGPR.G 5027
5147	716.8398	1431.6651	1431.6630	1.46	85	2.9e-09	R.AGETGAGGPPGFTGEK.G
5221	722.3590	1442.7035	1442.7010	1.68	(30)	0.004	K.GVGLGPGPMGLMGPR.G
5250	724.8368	1447.6590	1447.6580	0.74	(76)	2.6e-08	R.AGETGAGGPPGFTGEK.G 5249
5255	725.3525	1448.6905	1448.6896	0.64	(43)	6.9e-05	R.GEPGPTGLPGPPGER.G 5254
5310	727.3757	1452.7369	1452.7361	0.53	(40)	0.00014	R.GLPGEFGLPGPAGPR.G 5305 5324 5327 5333 5344 5362
5314	485.2530	1452.7371	1452.7361	0.63	(36)	0.00034	R.GLPGEFGLPGPAGPR.G 5296 5358
5364	727.3784	1452.7423	1452.7361	4.23	75	4.1e-08	R.GLPGEFGLPGPAGPR.G 5298 5299 5300 5301 5302 5303 5304 5306 5308 5309 5311 5312 5313 5315 5316 5317 5318 5319 5320 5321 5322 5323 5325 5326 5328 5329 5330 5331 5332 5334 5335 5336 5337 5338 5339 5340 5341 5342 5343 5345 5347 5348 5349 5350 5351 5352 5353 5354 5356 5357 5359 5360 5361 5363 5365
5424	487.2359	1458.6860	1458.6852	0.54	(52)	1.3e-05	R.GSAGPPGATGFPGAAGR.V 5409
5461	730.3516	1458.6886	1458.6852	2.33	120	2.1e-12	R.GSAGPPGATGFPGAAGR.V 5391 5393 5394 5395 5396 5397 5399 5400 5401 5402 5403 5404 5405 5406 5407 5408 5410 5411 5412 5413 5414 5415 5416 5417 5418 5419 5420 5421 5422 5423 5425 5426 5427 5428 5429 5430 5431 5432 5433 5434 5435 5436 5437 5438 5439 5440 5441 5442 5443 5444 5445 5446 5447 5448 5449 5450 5451 5452 5453 5455 5456 5457 5458 5459 5460 5462 5463 5464 5465 5466 5467 5468 5469 5470 5471 54…
5497	732.8340	1463.6534	1463.6529	0.37	(66)	2.4e-07	R.AGETGAGGPPGFTGEK.G
5506	489.2346	1464.6818	1464.6845	-1.82	(35)	0.00042	R.GEPGPTGLPGPPGER.G
5527	733.3500	1464.6854	1464.6845	0.60	(35)	0.00045	R.GEPGPTGLPGPPGER.G 5544
5536	733.3503	1464.6860	1464.6845	1.02	(56)	3.3e-06	R.GEPGPTGLPGPPGER.G 5563
5538	733.3505	1464.6864	1464.6845	1.27	(33)	0.00064	R.GEPGPTGLPGPPGER.G 5517 5522 5562
5543	733.3506	1464.6866	1464.6845	1.44	(38)	0.00022	R.GEPGPTGLPGPPGER.G 5513 5526 5537 5547 5559 5560 5566
5552	733.3510	1464.6874	1464.6845	1.94	58	1.9e-06	R.GEPGPTGLPGPPGER.G 5507 5509 5510 5514 5516 5518 5520 5521 5524 5525 5528 5531 5533 5539 5540 5541 5546 5549 5551 5554 5555 5558 5565 5567
5616	735.3747	1468.7348	1468.7311	2.57	(48)	2.3e-05	R.GLPGEFGLPGPAGPR.G 5607 5617
5787	745.8725	1489.7304	1489.7274	2.07	70	9.8e-08	R.GETGPAGPAGPAGPAGAR.G 5772 5773 5774 5775 5776 5778 5779 5780 5781 5782 5784 5785 5786 5788 5789 5790 5792 5793 5794 5795 5796 5797
5906	752.8686	1503.7226	1503.7206	1.38	66	3e-07	R.PGEVGPPGPPGPTGEK.G 5905
6018	759.3445	1516.6745	1516.6729	1.07	(63)	1.1e-06	R.GDGGPPGMTGFPGAAGR.T 6017
6049	760.8657	1519.7169	1519.7155	0.93	(44)	3.7e-05	R.PGEVGPPGPPGPTGEK.G 6051
6134	765.4082	1528.8019	1528.7998	1.34	(38)	0.00035	K.DGLNGLPGPIGPPGPR.G
6178	767.3414	1532.6682	1532.6678	0.23	(77)	4.5e-08	R.GDGGPPGMTGFPGAAGR.T 6174 6176 6183
6179	767.3419	1532.6692	1532.6678	0.87	84	7.9e-09	R.GDGGPPGMTGFPGAAGR.T 6180 6181 6182 6184 6185
6296	773.8978	1545.7810	1545.7787	1.46	(29)	0.0029	K.DGLNGLPGPIGPPGPR.G
6297	773.8979	1545.7812	1545.7787	1.61	(40)	0.00019	K.DGLNGLPGPIGPPGPR.G
6298	773.8982	1545.7818	1545.7787	2.01	(42)	0.00013	K.DGLNGLPGPIGPPGPR.G
6299	773.8983	1545.7820	1545.7787	2.08	(41)	0.00015	K.DGLNGLPGPIGPPGPR.G
6343	775.3395	1548.6645	1548.6627	1.15	(70)	2.1e-07	R.GDGGPPGMTGFPGAAGR.T 6341
6397	519.9130	1556.7171	1556.7179	-0.55	(29)	0.0063	K.GDRGDAGPKGADGAPGK.D
6398	779.3665	1556.7185	1556.7179	0.36	70	5.3e-07	K.GDRGDAGPKGADGAPGK.D
6422	781.4031	1560.7917	1560.7896	1.33	(44)	8.2e-05	K.DGLNGLPGPIGPPGPR.G 6423
6424	781.4043	1560.7940	1560.7896	2.82	(35)	0.00067	K.DGLNGLPGPIGPPGPR.G
6432	781.8950	1561.7755	1561.7737	1.17	(56)	5.3e-06	K.DGLNGLPGPIGPPGPR.G 6431 6441 6442
6435	781.8954	1561.7762	1561.7737	1.64	62	1.3e-06	K.DGLNGLPGPIGPPGPR.G 6427 6430 6433 6436
6440	781.8964	1561.7782	1561.7737	2.90	(48)	5.3e-05	K.DGLNGLPGPIGPPGPR.G 6429
6464	781.9182	1561.8219	1561.8213	0.38	(45)	6.3e-05	K.GAAGLPGVAGAPGLPGPR.G 6463
6478	521.6150	1561.8231	1561.8213	1.20	(47)	4.2e-05	K.GAAGLPGVAGAPGLPGPR.G 6465
6484	781.9190	1561.8235	1561.8213	1.40	62	1.2e-06	K.GAAGLPGVAGAPGLPGPR.G 6462 6468 6469 6471 6472 6475 6476 6477 6479 6482 6485 6486 6491 6493 6495 6497 6501 6506 6508 6509 6510 6511
6496	781.9194	1561.8242	1561.8213	1.87	(42)	0.00012	K.GAAGLPGVAGAPGLPGPR.G 6467 6473 6474 6480 6483 6490 6499 6500 6502 6503 6504 6505 6507
6531	522.2826	1563.8260	1563.8230	1.90	25	0.0031	K.EGLRGPRGDQGPLGR.A
6532	783.3369	1564.6593	1564.6577	1.03	(33)	0.00049	R.GDGGPPGMTGFPGAAGR.T
6577	523.5937	1567.7592	1567.7591	0.11	(57)	2e-06	R.GPPGESGAVGPSGAIGSR.G
6598	784.8879	1567.7613	1567.7591	1.44	89	1.2e-09	R.GPPGESGAVGPSGAIGSR.G 6573 6574 6575 6576 6579 6580 6581 6582 6583 6584 6585 6587 6589 6590 6591 6592 6593 6594 6595 6596 6597 6599 6600 6601 6602 6603 6604 6605 6606 6607 6608 6609 6610 6612 6613 6614 6616 6617 6618 6619 6620 6621 6622 6623 6624
6611	523.5949	1567.7629	1567.7591	2.45	(36)	0.00025	R.GPPGESGAVGPSGAIGSR.G
6713	789.8918	1577.7691	1577.7686	0.36	(33)	0.0012	K.DGLNGLPGPIGPPGPR.G 6715
6763	792.8834	1583.7522	1583.7540	-1.14	(38)	0.00017	R.GPPGESGAVGPSGAIGSR.G
6785	793.3902	1584.7658	1584.7645	0.86	71	1.7e-07	K.GANGAPGIAGAPGFPGAR.G 6786 6787
6823	793.8816	1585.7486	1585.7485	0.09	(67)	1e-06	K.GANGAPGIAGAPGFPGAR.G 6795 6799 6800 6801 6803 6804 6805 6806 6807 6809 6810 6811 6813 6814 6815 6816 6817 6819 6820 6821 6825 6826 6827 6829 6830 6831 6832 6834 6835 6836 6840 6841 6842 6843 6846 6848 6849 6851 6852 6853 6854 6855 6856 6857 6858 6859 6862 6863 6864 6865 6867 6868 6869 6870 6871 6872 6874 6875 6878 6880 6883
6828	529.5903	1585.7492	1585.7485	0.43	(50)	5.2e-05	K.GANGAPGIAGAPGFPGAR.G
7046	801.3984	1600.7823	1600.7845	-1.39	(30)	0.0019	R.GFSGLDGAKGDAGPAGPK.G
7058	534.9586	1601.8538	1601.8526	0.79	(40)	0.00011	R.GEPGPVGSVGPVGAIGPR.G
7059	801.9346	1601.8547	1601.8526	1.33	80	9.4e-09	R.GEPGPVGSVGPVGAIGPR.G 7060 7061
7082	803.4230	1604.8314	1604.8271	2.68	44	0.00013	K.AGERGVPGPPGAVGPAGK.D 7079
7111	804.4355	1606.8565	1606.8540	1.61	43	5.2e-05	R.GLPGADGRAGVIGPAGAR.G
7169	539.2656	1614.7749	1614.7751	-0.13	40	0.0004	R.GGPGSRGFPGADGVAGPK.G 7170 7171
7188	539.9340	1616.7801	1616.7795	0.36	(42)	0.00024	R.GFSGLDGAKGDAGPAGPK.G 7187
7193	809.3985	1616.7824	1616.7795	1.84	(66)	1e-06	R.GFSGLDGAKGDAGPAGPK.G 7186 7189
7208	540.2900	1617.8481	1617.8475	0.37	(48)	1.6e-05	R.GEPGPVGSVGPVGAIGPR.G
7216	540.2902	1617.8488	1617.8475	0.82	(47)	2.1e-05	R.GEPGPVGSVGPVGAIGPR.G
7233	809.9326	1617.8507	1617.8475	1.97	(73)	4.9e-08	R.GEPGPVGSVGPVGAIGPR.G 7202 7203 7205 7210 7214 7215 7218 7219 7222 7223 7224 7225 7227 7228 7229 7230 7231 7232 7234 7237 7238 7239 7240 7242 7243 7246 7247 7248 7250 7251
7245	809.9336	1617.8526	1617.8475	3.17	(63)	5.2e-07	R.GEPGPVGSVGPVGAIGPR.G 7204 7206 7211 7212 7213 7220 7221 7226 7235 7236 7241 7244 7249 7252
7254	810.4105	1618.8064	1618.8064	0.01	(72)	6.1e-08	K.GELGPVGNTGPSGPAGPR.G
7255	540.6096	1618.8070	1618.8064	0.42	(43)	5.4e-05	K.GELGPVGNTGPSGPAGPR.G
7271	810.9028	1619.7911	1619.7904	0.47	91	8.5e-10	K.GELGPVGNTGPSGPAGPR.G 7270 7272
7282	540.9695	1619.8866	1619.8856	0.63	30	0.00093	R.AGVIGPAGARGASGPAGVR.G
7399	817.3943	1632.7740	1632.7744	-0.22	77	1.3e-07	R.GFSGLDGAKGDAGPAGPK.G
7430	818.9246	1635.8346	1635.8329	1.03	28	0.007	R.GAAGLPGPKGDRGDAGPK.G
7555	827.8887	1653.7629	1653.7595	2.09	86	2.7e-09	R.GPNGESGSTGPTGPPGLR.G 7551 7552 7553
7585	828.4042	1654.7939	1654.7911	1.72	38	0.00077	K.GSPGEAGRPGEAGLPGAK.G 7587
7849	843.9431	1685.8716	1685.8697	1.12	40	0.0002	R.GAAGIPGGKGEKGETGLR.G
7861	844.4061	1686.7977	1686.7962	0.90	39	0.00054	R.GFPGADGVAGPKGPAGER.G
7882	845.8940	1689.7734	1689.7707	1.62	96	4.6e-10	K.DGEAGAQGPPGPAGPAGER.G 7880 7881 7883
7892	846.3840	1690.7535	1690.7547	-0.69	(69)	2.1e-07	K.DGEAGAQGPPGPAGPAGER.G 7891
7935	848.4067	1694.7988	1694.7973	0.91	72	6.6e-08	R.GPSGAVGGPGVNGAPGEAGR.D
7949	566.2662	1695.7769	1695.7813	-2.59	(31)	0.0017	R.GPSGAVGGPGVNGAPGEAGR.D
7957	848.8987	1695.7828	1695.7813	0.91	(67)	2.7e-07	R.GPSGAVGGPGVNGAPGEAGR.D 7952 7953 7954 7955 7956 7958 7960
8025	569.5959	1705.7658	1705.7656	0.14	(34)	0.00066	K.DGEAGAQGPPGPAGPAGER.G
8029	853.8909	1705.7673	1705.7656	1.00	(90)	1.9e-09	K.DGEAGAQGPPGPAGPAGER.G 8026 8027 8028 8031
8034	569.9232	1706.7476	1706.7496	-1.15	(37)	0.0004	K.DGEAGAQGPPGPAGPAGER.G
8035	854.3835	1706.7525	1706.7496	1.72	(79)	2.2e-08	K.DGEAGAQGPPGPAGPAGER.G 8033
8304	578.9643	1733.8711	1733.8697	0.80	(31)	0.0034	R.GHNGLDGLKGQPGAPGVK.G
8305	867.9429	1733.8712	1733.8697	0.88	49	5.6e-05	R.GHNGLDGLKGQPGAPGVK.G
8318	579.2911	1734.8516	1734.8537	-1.21	(25)	0.013	R.GHNGLDGLKGQPGAPGVK.G
8320	579.2919	1734.8538	1734.8537	0.06	(29)	0.0051	R.GHNGLDGLKGQPGAPGVK.G
8321	868.4344	1734.8542	1734.8537	0.31	(46)	0.00011	R.GHNGLDGLKGQPGAPGVK.G
8322	868.4362	1734.8579	1734.8537	2.42	(30)	0.0047	R.GHNGLDGLKGQPGAPGVK.G
8370	871.8746	1741.7346	1741.7326	1.15	(41)	0.00033	K.GEPGSPGENGAPGQMGPR.G
8376	872.3652	1742.7159	1742.7166	-0.39	83	2e-08	K.GEPGSPGENGAPGQMGPR.G
8377	872.3674	1742.7202	1742.7166	2.06	(44)	0.00018	K.GEPGSPGENGAPGQMGPR.G
8379	581.9407	1742.8002	1742.8006	-0.24	26	0.0027	R.GPSGDTGRPGEPGLMGAR.G
8389	581.9558	1742.8454	1742.8449	0.32	78	2.9e-08	K.GARGSAGPPGATGFPGAAGR.V
8393	872.8597	1743.7048	1743.7006	2.41	(31)	0.0038	K.GEPGSPGENGAPGQMGPR.G
8455	876.4312	1750.8479	1750.8486	-0.42	(42)	0.00023	R.GHNGLDGLKGQPGAPGVK.G
8465	876.9556	1751.8966	1751.8955	0.61	120	9.8e-13	R.GPPGPVGPPGLAGPPGESGR.E
8520	880.3630	1758.7115	1758.7115	0.00	(46)	0.00012	K.GEPGSPGENGAPGQMGPR.G
8565	882.9420	1763.8694	1763.8704	-0.57	28	0.0032	R.GFPGERGVQGPPGPAGPR.G
8576	589.2883	1764.8432	1764.8391	2.30	34	0.00076	R.GARGEPGPTGLPGPPGER.G
8582	883.9192	1765.8238	1765.8231	0.39	(31)	0.0039	K.PGEQGVPGDLGAPGPSGAR.G
8595	884.4147	1766.8148	1766.8071	4.33	33	0.0016	K.PGEQGVPGDLGAPGPSGAR.G
8613	884.9537	1767.8929	1767.8904	1.41	(87)	2.2e-09	R.GPPGPVGPPGLAGPPGESGR.E 8611 8612 8614
8615	884.9540	1767.8934	1767.8904	1.68	(100)	1e-10	R.GPPGPVGPPGLAGPPGESGR.E
8617	884.9543	1767.8940	1767.8904	2.03	(34)	0.00037	R.GPPGPVGPPGLAGPPGESGR.E
8634	885.8991	1769.7837	1769.7816	1.14	70	3.4e-07	R.EGAPGAEGSPGRDGSPGPK.G
8686	888.8550	1775.6955	1775.6904	2.87	(30)	0.0024	K.GEPGSPGENGAPGQMGPR.G
8764	595.6358	1783.8856	1783.8853	0.13	(49)	1.2e-05	R.GPPGPVGPPGLAGPPGESGR.E 8763
8765	595.6358	1783.8856	1783.8853	0.13	(62)	6.1e-07	R.GPPGPVGPPGLAGPPGESGR.E
8768	595.6359	1783.8858	1783.8853	0.23	(45)	2.9e-05	R.GPPGPVGPPGLAGPPGESGR.E
8769	892.9503	1783.8860	1783.8853	0.35	(106)	2.4e-11	R.GPPGPVGPPGLAGPPGESGR.E 8761 8766 8767 8770 8771 8773 8774 8776 8777 8778 8779 8780 8781 8782 8784 8785 8787 8788
8775	892.9510	1783.8874	1783.8853	1.17	(58)	1.4e-06	R.GPPGPVGPPGLAGPPGESGR.E
8783	892.9519	1783.8893	1783.8853	2.19	(83)	4.8e-09	R.GPPGPVGPPGLAGPPGESGR.E 8772
8954	600.9675	1799.8806	1799.8803	0.17	(27)	0.0021	R.GPPGPVGPPGLAGPPGESGR.E
8977	900.9497	1799.8849	1799.8803	2.56	(40)	9.1e-05	R.GPPGPVGPPGLAGPPGESGR.E 8951 8953 8961 8962 8963 8970 8971 8974 8979
9075	603.9664	1808.8775	1808.8766	0.50	(43)	5.5e-05	K.RGPNGESGSTGPTGPPGLR.G 9074
9080	905.4479	1808.8812	1808.8766	2.57	73	5.1e-08	K.RGPNGESGSTGPTGPPGLR.G 9076 9078
9104	905.9380	1809.8615	1809.8606	0.54	(63)	5e-07	K.RGPNGESGSTGPTGPPGLR.G 9096 9105 9109
9106	604.2947	1809.8622	1809.8606	0.91	(43)	5.4e-05	K.RGPNGESGSTGPTGPPGLR.G 9092 9095 9099
9154	907.3945	1812.7745	1812.7762	-0.95	63	5.9e-07	K.GEPGSAGPQGPPGSSGEEGK.R
9203	606.6390	1816.8951	1816.8956	-0.26	(30)	0.0018	R.TGPPGPSGITGPPGPPGSAGK.E
9222	909.4566	1816.8987	1816.8956	1.69	68	2.6e-07	R.TGPPGPSGITGPPGPPGSAGK.E 9202 9210 9211 9214 9215 9216 9217 9219 9220 9223 9226 9229 9231 9232 9233 9234 9235 9236 9237 9239 9240 9241
9238	909.4582	1816.9018	1816.8956	3.44	(37)	0.00033	R.TGPPGPSGITGPPGPPGSAGK.E 9228 9230
9330	913.4537	1824.8929	1824.9007	-4.25	(25)	0.005	R.VGPPGPSGNAGPPGPPGPVGK.E
9382	917.4547	1832.8949	1832.8905	2.38	(37)	0.00036	R.TGPPGPSGITGPPGPPGSAGK.E
9436	614.3108	1839.9105	1839.9116	-0.56	(26)	0.0045	R.VGPPGPSGNAGPPGPPGPVGK.E
9438	920.9639	1839.9132	1839.9116	0.87	(29)	0.0023	R.VGPPGPSGNAGPPGPPGPVGK.E 9437
9441	920.9648	1839.9150	1839.9116	1.87	61	1.3e-06	R.VGPPGPSGNAGPPGPPGPVGK.E
9490	921.4554	1840.8963	1840.8956	0.41	(45)	5.9e-05	R.VGPPGPSGNAGPPGPPGPVGK.E 9469 9482 9486 9493 9497 9500 9505 9512 9513 9514 9516 9522 9523 9526
9498	921.4562	1840.8978	1840.8956	1.21	(39)	0.00026	R.VGPPGPSGNAGPPGPPGPVGK.E
9504	921.4565	1840.8984	1840.8956	1.54	(27)	0.0038	R.VGPPGPSGNAGPPGPPGPVGK.E
9509	921.4568	1840.8991	1840.8956	1.93	(27)	0.004	R.VGPPGPSGNAGPPGPPGPVGK.E
9587	616.6306	1846.8698	1846.8697	0.05	(32)	0.0021	K.GEPGPTGIQGPPGPAGEEGK.R
9588	924.4445	1846.8744	1846.8697	2.51	(75)	1e-07	K.GEPGPTGIQGPPGPAGEEGK.R 9590
9609	924.9349	1847.8553	1847.8537	0.85	(56)	1.5e-05	K.GEPGPTGIQGPPGPAGEEGK.R 9610
9692	929.4532	1856.8918	1856.8905	0.71	(26)	0.0045	R.VGPPGPSGNAGPPGPPGPVGK.E 9693
9719	621.2964	1860.8675	1860.8676	-0.06	(28)	0.021	R.GQAGVMGFPGPKGAAGEPGK.A
9721	931.4426	1860.8707	1860.8676	1.65	38	0.002	R.GQAGVMGFPGPKGAAGEPGK.A
9740	621.9625	1862.8657	1862.8647	0.58	(58)	4.4e-06	K.GEPGPTGIQGPPGPAGEEGK.R 9741
9742	932.4410	1862.8675	1862.8647	1.54	(92)	2.2e-09	K.GEPGPTGIQGPPGPAGEEGK.R 9743 9744
9772	932.9329	1863.8513	1863.8487	1.41	96	1.9e-09	K.GEPGPTGIQGPPGPAGEEGK.R 9773 9775
9776	932.9344	1863.8543	1863.8487	3.05	(29)	0.0042	K.GEPGPTGIQGPPGPAGEEGK.R
9942	939.9137	1877.8128	1877.8140	-0.63	26	0.0023	R.DGNPGSDGPPGRDGLPGHK.G
10195	637.6483	1909.9231	1909.9242	-0.58	(44)	0.00013	R.GERGPPGESGAVGPSGAIGSR.G 10197 10201
10199	955.9703	1909.9261	1909.9242	0.99	65	1.2e-06	R.GERGPPGESGAVGPSGAIGSR.G 10202
10349	966.9669	1931.9192	1931.9198	-0.33	80	9.7e-09	K.NGDRGETGPAGPAGPAGPAGAR.G 10352
10387	967.4597	1932.9048	1932.9038	0.49	(65)	3.5e-07	K.NGDRGETGPAGPAGPAGPAGAR.G 10391 10394 10401 10416
10388	645.3089	1932.9049	1932.9038	0.55	(53)	4.8e-06	K.NGDRGETGPAGPAGPAGPAGAR.G 10367 10370 10372 10374 10377 10379 10380 10381 10383 10385 10392 10393 10398 10400 10403 10406 10407 10408 10410 10412 10418
10554	975.4571	1948.8996	1948.8987	0.47	(31)	0.00078	K.NGDRGETGPAGPAGPAGPAGAR.G
10555	650.6406	1948.9000	1948.8987	0.68	(36)	0.00026	K.NGDRGETGPAGPAGPAGPAGAR.G
10556	975.4590	1948.9034	1948.8987	2.40	(45)	3.5e-05	K.NGDRGETGPAGPAGPAGPAGAR.G
10557	975.4606	1948.9067	1948.8987	4.10	(32)	0.00059	K.NGDRGETGPAGPAGPAGPAGAR.G
10724	985.4457	1968.8768	1968.8773	-0.27	44	4.5e-05	K.GEPGSAGPQGPPGSSGEEGKR.G
11042	1002.9862	2003.9579	2003.9548	1.50	(51)	2.8e-05	K.GEPGPTGIQGPPGPAGEEGKR.G 11043
11208	1010.4903	2018.9660	2018.9658	0.14	(50)	3.6e-05	K.GEPGPTGIQGPPGPAGEEGKR.G 11215
11212	1010.4916	2018.9686	2018.9658	1.41	(58)	5e-06	K.GEPGPTGIQGPPGPAGEEGKR.G
11230	1010.9836	2019.9527	2019.9498	1.47	82	2.6e-08	K.GEPGPTGIQGPPGPAGEEGKR.G 11225
11304	1013.4631	2024.9116	2024.9148	-1.57	39	0.00012	R.GPAGPQGPRGDKGETGEAGDR.G
11305	675.9779	2024.9119	2024.9148	-1.43	(28)	0.0017	R.GPAGPQGPRGDKGETGEAGDR.G
11415	676.6944	2027.0614	2027.0548	3.22	(27)	0.0099	K.EGPAGLPGIDGRPGPIGPAGAR.G
11491	1018.0029	2033.9912	2033.9919	-0.36	(52)	1.7e-05	R.GEVGPAGPNGFAGPAGAAGQPGAK.G
11514	679.3337	2034.9792	2034.9759	1.61	(33)	0.0013	R.GEVGPAGPNGFAGPAGAAGQPGAK.G
11515	1018.4972	2034.9798	2034.9759	1.92	(35)	0.00071	R.GEVGPAGPNGFAGPAGAAGQPGAK.G
11516	1018.4984	2034.9823	2034.9759	3.12	(44)	9.9e-05	R.GEVGPAGPNGFAGPAGAAGQPGAK.G
11521	1018.9915	2035.9684	2035.9599	4.14	(46)	5.6e-05	R.GEVGPAGPNGFAGPAGAAGQPGAK.G
11659	1022.5343	2043.0541	2043.0498	2.10	33	0.0029	K.EGPAGLPGIDGRPGPIGPAGAR.G 11675
11750	1026.0021	2049.9896	2049.9868	1.35	(79)	6.2e-08	R.GEVGPAGPNGFAGPAGAAGQPGAK.G
11751	684.3372	2049.9896	2049.9868	1.37	(35)	0.0014	R.GEVGPAGPNGFAGPAGAAGQPGAK.G
11765	684.6641	2050.9705	2050.9708	-0.14	(51)	4.1e-05	R.GEVGPAGPNGFAGPAGAAGQPGAK.G 11770
11768	1026.4932	2050.9718	2050.9708	0.46	(72)	3.1e-07	R.GEVGPAGPNGFAGPAGAAGQPGAK.G 11775
11771	684.6649	2050.9729	2050.9708	1.02	(32)	0.0027	R.GEVGPAGPNGFAGPAGAAGQPGAK.G
11772	1026.4938	2050.9730	2050.9708	1.05	90	4.8e-09	R.GEVGPAGPNGFAGPAGAAGQPGAK.G
11774	1026.4943	2050.9740	2050.9708	1.53	(54)	2e-05	R.GEVGPAGPNGFAGPAGAAGQPGAK.G
11786	684.9932	2051.9578	2051.9548	1.46	(41)	0.00032	R.GEVGPAGPNGFAGPAGAAGQPGAK.G
11787	1026.9866	2051.9586	2051.9548	1.83	(63)	2.3e-06	R.GEVGPAGPNGFAGPAGAAGQPGAK.G
11788	1026.9867	2051.9588	2051.9548	1.94	(74)	2e-07	R.GEVGPAGPNGFAGPAGAAGQPGAK.G 11784 11785
11887	686.6602	2056.9586	2056.9563	1.15	32	0.0014	K.TGPPGPAGQDGRPGPPGPPGAR.G
12048	689.7003	2066.0791	2066.0770	1.03	(51)	7.8e-06	K.HGNRGEPGPVGSVGPVGAIGPR.G
12054	1034.4939	2066.9732	2066.9658	3.62	(26)	0.012	R.GEVGPAGPNGFAGPAGAAGQPGAK.G
12055	1034.4939	2066.9732	2066.9658	3.62	(52)	2.6e-05	R.GEVGPAGPNGFAGPAGAAGQPGAK.G 12056
12065	690.0273	2067.0602	2067.0610	-0.39	(61)	8.7e-07	K.HGNRGEPGPVGSVGPVGAIGPR.G 12064 12066
12067	1034.5402	2067.0658	2067.0610	2.31	(57)	2.2e-06	K.HGNRGEPGPVGSVGPVGAIGPR.G
12070	1034.9854	2067.9562	2067.9498	3.09	(49)	5.1e-05	R.GEVGPAGPNGFAGPAGAAGQPGAK.G
12212	695.0298	2082.0677	2082.0719	-2.02	(50)	1.1e-05	K.HGNRGEPGPVGSVGPVGAIGPR.G
12213	1042.0458	2082.0770	2082.0719	2.44	(58)	1.7e-06	K.HGNRGEPGPVGSVGPVGAIGPR.G
12236	695.3586	2083.0539	2083.0559	-0.96	(42)	7e-05	K.HGNRGEPGPVGSVGPVGAIGPR.G 12231 12254 12255 12261 12263
12250	1042.5361	2083.0577	2083.0559	0.86	(83)	4.8e-09	K.HGNRGEPGPVGSVGPVGAIGPR.G 12262
12252	695.3600	2083.0583	2083.0559	1.15	93	5.1e-10	K.HGNRGEPGPVGSVGPVGAIGPR.G 12229 12230 12232 12233 12234 12238 12239 12240 12242 12243 12244 12246 12247 12248 12249 12251 12253 12256 12257 12258 12260 12264 12265 12267
12268	1042.5388	2083.0631	2083.0559	3.44	(26)	0.0024	K.HGNRGEPGPVGSVGPVGAIGPR.G
12416	700.3597	2098.0574	2098.0668	-4.50	(32)	0.0007	K.HGNRGEPGPVGSVGPVGAIGPR.G
12501	1053.4984	2104.9823	2104.9774	2.31	(34)	0.00099	K.GSPGADGPAGAPGTPGPQGIAGQR.G
12672	1061.0023	2119.9901	2119.9883	0.84	(43)	0.0001	K.GSPGADGPAGAPGTPGPQGIAGQR.G
12682	1061.4922	2120.9698	2120.9723	-1.18	(25)	0.0072	K.GSPGADGPAGAPGTPGPQGIAGQR.G
12721	1061.9869	2121.9593	2121.9563	1.41	45	9e-05	K.GSPGADGPAGAPGTPGPQGIAGQR.G 12723 12727
12734	1062.0304	2122.0462	2122.0444	0.88	(57)	7.4e-06	R.GESGPAGPPGAPGAPGAPGPVGPAGK.N
12851	1067.4968	2132.9791	2132.9763	1.29	(27)	0.017	R.GEPGPPGPAGFAGPPGADGQPGAK.G
12862	712.3272	2133.9598	2133.9604	-0.26	(33)	0.0021	R.GEPGPPGPAGFAGPPGADGQPGAK.G
12866	1067.9884	2133.9623	2133.9604	0.89	(27)	0.0091	R.GEPGPPGPAGFAGPPGADGQPGAK.G
12868	1067.9895	2133.9645	2133.9604	1.92	(30)	0.0046	R.GEPGPPGPAGFAGPPGADGQPGAK.G
12896	1068.9987	2135.9828	2135.9832	-0.22	(32)	0.0013	K.GSPGADGPAGAPGTPGPQGIAGQR.G
12917	1069.9845	2137.9544	2137.9512	1.49	(43)	0.00015	K.GSPGADGPAGAPGTPGPQGIAGQR.G
12927	1070.0289	2138.0433	2138.0393	1.88	(38)	0.00052	R.GESGPAGPPGAPGAPGAPGPVGPAGK.N
12954	1071.0732	2140.1319	2140.1277	1.98	(58)	1.8e-06	R.GLPGVAGAVGEPGPLGIQGPPGAR.G
12955	714.3847	2140.1323	2140.1277	2.15	(44)	4.4e-05	R.GLPGVAGAVGEPGPLGIQGPPGAR.G
13069	717.6602	2149.9586	2149.9553	1.57	(50)	5e-05	R.GEPGPPGPAGFAGPPGADGQPGAK.G 13066
13072	1075.9871	2149.9596	2149.9553	1.99	87	9.9e-09	R.GEPGPPGPAGFAGPPGADGQPGAK.G 13067
13118	1078.0270	2154.0394	2154.0342	2.42	(56)	4.7e-06	R.GESGPAGPPGAPGAPGAPGPVGPAGK.N 13113 13115 13117
13146	1078.5793	2155.1441	2155.1386	2.57	(50)	9.1e-06	R.GLPGVAGAVGEPGPLGIQGPPGAR.G
13148	719.3891	2155.1455	2155.1386	3.19	(32)	0.0006	R.GLPGVAGAVGEPGPLGIQGPPGAR.G
13149	1078.5808	2155.1471	2155.1386	3.93	(87)	2.1e-09	R.GLPGVAGAVGEPGPLGIQGPPGAR.G
13162	1079.0712	2156.1278	2156.1226	2.40	(65)	2.9e-07	R.GLPGVAGAVGEPGPLGIQGPPGAR.G 13156 13158 13161 13168
13164	719.7166	2156.1280	2156.1226	2.51	(54)	3.7e-06	R.GLPGVAGAVGEPGPLGIQGPPGAR.G
13165	1079.0713	2156.1280	2156.1226	2.51	(40)	9.4e-05	R.GLPGVAGAVGEPGPLGIQGPPGAR.G
13167	1079.0717	2156.1288	2156.1226	2.85	(56)	2.8e-06	R.GLPGVAGAVGEPGPLGIQGPPGAR.G
13236	1082.5000	2162.9854	2162.9829	1.19	(34)	0.0019	R.GAPGPDGNNGAQGPPGLQGVQGGK.G
13250	1082.9928	2163.9710	2163.9669	1.92	40	0.00045	R.GAPGPDGNNGAQGPPGLQGVQGGK.G
13306	1086.0245	2170.0345	2170.0291	2.49	66	2.4e-07	R.GESGPAGPPGAPGAPGAPGPVGPAGK.N 13305
13323	724.7194	2171.1363	2171.1335	1.26	(53)	4.6e-06	R.GLPGVAGAVGEPGPLGIQGPPGAR.G 13326
13327	1086.5775	2171.1405	2171.1335	3.21	(77)	1.8e-08	R.GLPGVAGAVGEPGPLGIQGPPGAR.G 13324
13339	725.0458	2172.1155	2172.1175	-0.93	(30)	0.0011	R.GLPGVAGAVGEPGPLGIQGPPGAR.G
13364	1087.0668	2172.1190	2172.1175	0.68	97	2.1e-10	R.GLPGVAGAVGEPGPLGIQGPPGAR.G 13348 13356 13359 13362 13363 13372 13373 13374 13382 13383 13384 13388 13390 13393 13396 13397 13398 13406 13410 13411 13413 13414 13415
13369	725.0471	2172.1195	2172.1175	0.92	(50)	9.9e-06	R.GLPGVAGAVGEPGPLGIQGPPGAR.G 13355 13380
13386	1087.0682	2172.1219	2172.1175	2.03	(68)	1.4e-07	R.GLPGVAGAVGEPGPLGIQGPPGAR.G 13334 13340 13351 13367 13385 13395 13403
13400	1087.0695	2172.1244	2172.1175	3.15	(87)	1.8e-09	R.GLPGVAGAVGEPGPLGIQGPPGAR.G 13377 13394 13402
13401	725.0488	2172.1245	2172.1175	3.20	(70)	9.3e-08	R.GLPGVAGAVGEPGPLGIQGPPGAR.G 13370 13404
13408	725.0490	2172.1250	2172.1175	3.45	(38)	0.00018	R.GLPGVAGAVGEPGPLGIQGPPGAR.G 13337 13345 13361
13641	1099.9911	2197.9676	2197.9659	0.81	(38)	0.00054	K.GDAGAPGAPGSQGAPGLQGMPGER.G
13647	1100.4835	2198.9525	2198.9499	1.19	(52)	2.6e-05	K.GDAGAPGAPGSQGAPGLQGMPGER.G
13648	1100.4849	2198.9552	2198.9499	2.42	(57)	6.8e-06	K.GDAGAPGAPGSQGAPGLQGMPGER.G
13658	1100.9755	2199.9364	2199.9339	1.14	(56)	9.5e-06	K.GDAGAPGAPGSQGAPGLQGMPGER.G
13825	1107.9882	2213.9618	2213.9608	0.45	(43)	8.7e-05	K.GDAGAPGAPGSQGAPGLQGMPGER.G
13828	1108.4807	2214.9469	2214.9448	0.95	71	1.6e-07	K.GDAGAPGAPGSQGAPGLQGMPGER.G
13829	1108.4808	2214.9471	2214.9448	1.05	(35)	0.0006	K.GDAGAPGAPGSQGAPGLQGMPGER.G
13840	739.6511	2215.9314	2215.9288	1.16	(43)	8.5e-05	K.GDAGAPGAPGSQGAPGLQGMPGER.G
13841	1108.9736	2215.9327	2215.9288	1.77	(46)	5.1e-05	K.GDAGAPGAPGSQGAPGLQGMPGER.G
14042	744.0293	2229.0661	2229.0662	-0.07	(37)	0.00029	R.GETGPAGRPGEVGPPGPPGPTGEK.G
14046	1115.5417	2229.0689	2229.0662	1.22	(47)	3.3e-05	R.GETGPAGRPGEVGPPGPPGPTGEK.G
14229	1123.5376	2245.0606	2245.0611	-0.22	(44)	5.8e-05	R.GETGPAGRPGEVGPPGPPGPTGEK.G 14233 14235 14244 14257
14237	749.3618	2245.0636	2245.0611	1.11	49	2.6e-05	R.GETGPAGRPGEVGPPGPPGPTGEK.G 14242
14437	1131.5360	2261.0575	2261.0561	0.62	(38)	0.00036	R.GETGPAGRPGEVGPPGPPGPTGEK.G
14529	1136.5292	2271.0438	2271.0404	1.50	(58)	5.7e-06	R.GFPGLPGPSGEPGKQGPSGSSGER.G 14513 14522 14525
14716	1144.5272	2287.0399	2287.0353	2.00	(56)	8.6e-06	R.GFPGLPGPSGEPGKQGPSGSSGER.G
14720	1144.5280	2287.0414	2287.0353	2.64	69	5e-07	R.GFPGLPGPSGEPGKQGPSGSSGER.G
14803	1148.0743	2294.1341	2294.1292	2.17	(45)	3.5e-05	K.GDAGPPGPAGATGPPGPIGNVGAPGPK.G
14818	1148.5665	2295.1185	2295.1132	2.32	56	2.4e-06	K.GDAGPPGPAGATGPPGPIGNVGAPGPK.G 14815
14835	1150.5336	2299.0526	2299.0465	2.63	(36)	0.0012	R.GEPGPPGPAGAAGPAGNPGADGQPGAK.G 14836
14851	1151.0243	2300.0340	2300.0305	1.52	(27)	0.0081	R.GEPGPPGPAGAAGPAGNPGADGQPGAK.G
14852	767.6853	2300.0341	2300.0305	1.53	(34)	0.0016	R.GEPGPPGPAGAAGPAGNPGADGQPGAK.G 14849
14854	1151.0260	2300.0375	2300.0305	3.00	(30)	0.0043	R.GEPGPPGPAGAAGPAGNPGADGQPGAK.G
14860	1151.5149	2301.0152	2301.0146	0.29	(39)	0.00057	R.GEPGPPGPAGAAGPAGNPGADGQPGAK.G 14858
14863	768.0131	2301.0174	2301.0146	1.22	(41)	0.00034	R.GEPGPPGPAGAAGPAGNPGADGQPGAK.G 14859
14929	771.0500	2310.1281	2310.1241	1.75	(28)	0.0014	K.GDAGPPGPAGATGPPGPIGNVGAPGPK.G
14931	1156.0718	2310.1290	2310.1241	2.13	(37)	0.0002	K.GDAGPPGPAGATGPPGPIGNVGAPGPK.G
14954	1156.5621	2311.1097	2311.1081	0.70	(32)	0.00091	K.GDAGPPGPAGATGPPGPIGNVGAPGPK.G 14955 14962
15000	772.6884	2315.0434	2315.0415	0.84	(43)	0.00022	R.GEPGPPGPAGAAGPAGNPGADGQPGAK.G
15001	1158.5294	2315.0443	2315.0415	1.22	(49)	5.8e-05	R.GEPGPPGPAGAAGPAGNPGADGQPGAK.G
15012	1159.0211	2316.0277	2316.0255	0.96	(42)	0.00028	R.GEPGPPGPAGAAGPAGNPGADGQPGAK.G
15013	773.0179	2316.0320	2316.0255	2.82	54	1.6e-05	R.GEPGPPGPAGAAGPAGNPGADGQPGAK.G 15011
15021	773.3442	2317.0109	2317.0095	0.61	(45)	0.00013	R.GEPGPPGPAGAAGPAGNPGADGQPGAK.G
15023	1159.5134	2317.0123	2317.0095	1.22	(50)	4.6e-05	R.GEPGPPGPAGAAGPAGNPGADGQPGAK.G 15022
15096	1164.5601	2327.1056	2327.1030	1.10	(40)	0.00014	K.GDAGPPGPAGATGPPGPIGNVGAPGPK.G
15134	1167.0173	2332.0201	2332.0204	-0.12	(41)	0.00033	R.GEPGPPGPAGAAGPAGNPGADGQPGAK.G
15136	1167.0199	2332.0252	2332.0204	2.08	(39)	0.00055	R.GEPGPPGPAGAAGPAGNPGADGQPGAK.G
15151	778.6771	2333.0095	2333.0044	2.21	(38)	0.00073	R.GEPGPPGPAGAAGPAGNPGADGQPGAK.G
15518	1197.5746	2393.1346	2393.1360	-0.58	64	1.9e-06	R.GEVGPAGPNGFAGPAGAAGQPGAKGER.G
15520	798.7213	2393.1421	2393.1360	2.55	(31)	0.0034	R.GEVGPAGPNGFAGPAGAAGQPGAKGER.G
15527	799.0475	2394.1208	2394.1200	0.34	(48)	6.5e-05	R.GEVGPAGPNGFAGPAGAAGQPGAKGER.G 15528
15577	1202.5558	2403.0970	2403.0939	1.31	44	0.00011	R.GPSGPQGPSGPPGPKGNSGEPGAPGSK.G
15600	1203.0494	2404.0843	2404.0779	2.67	(32)	0.003	R.GPSGPQGPSGPPGPKGNSGEPGAPGSK.G
15644	1205.0819	2408.1493	2408.1469	0.98	(63)	2.4e-06	R.GEVGPAGPNGFAGPAGAAGQPGAKGER.G
15653	1205.5736	2409.1327	2409.1309	0.72	(62)	2.4e-06	R.GEVGPAGPNGFAGPAGAAGQPGAKGER.G
15664	804.3792	2410.1158	2410.1149	0.36	(25)	0.012	R.GEVGPAGPNGFAGPAGAAGQPGAKGER.G
15942	817.7399	2450.1978	2450.1939	1.59	(43)	0.00065	K.GDRGESGPAGPPGAPGAPGAPGPVGPAGK.N
16075	823.0716	2466.1930	2466.1888	1.69	(25)	0.024	K.GDRGESGPAGPPGAPGAPGAPGPVGPAGK.N
16076	823.0717	2466.1931	2466.1888	1.76	(25)	0.026	K.GDRGESGPAGPPGAPGAPGAPGPVGPAGK.N
16110	824.0840	2469.2303	2469.2249	2.21	(26)	0.0072	R.GPPGSAGSPGKDGLNGLPGPIGPPGPR.G
16111	1235.6234	2469.2323	2469.2249	3.00	(32)	0.0018	R.GPPGSAGSPGKDGLNGLPGPIGPPGPR.G
16135	824.4115	2470.2127	2470.2089	1.54	(38)	0.00049	R.GPPGSAGSPGKDGLNGLPGPIGPPGPR.G
16222	1242.1017	2482.1888	2482.1837	2.05	61	2.7e-06	K.GDRGESGPAGPPGAPGAPGAPGPVGPAGK.N
16279	829.4146	2485.2220	2485.2198	0.90	52	1.6e-05	R.GPPGSAGSPGKDGLNGLPGPIGPPGPR.G 16274 16277
16281	1243.6199	2485.2252	2485.2198	2.18	(31)	0.002	R.GPPGSAGSPGKDGLNGLPGPIGPPGPR.G
16294	829.7432	2486.2077	2486.2038	1.56	(32)	0.002	R.GPPGSAGSPGKDGLNGLPGPIGPPGPR.G 16291
16302	1244.1125	2486.2105	2486.2038	2.72	(39)	0.00039	R.GPPGSAGSPGKDGLNGLPGPIGPPGPR.G 16293 16297 16301
16359	832.0375	2493.0908	2493.0827	3.26	33	0.0056	K.GDAGPAGPKGEPGSPGENGAPGQMGPR.G
16368	832.3646	2494.0719	2494.0667	2.08	(28)	0.013	K.GDAGPAGPKGEPGSPGENGAPGQMGPR.G
16403	833.7347	2498.1824	2498.1786	1.51	(45)	3.5e-05	K.GDRGESGPAGPPGAPGAPGAPGPVGPAGK.N 16402
16406	833.7704	2498.2893	2498.2878	0.62	(37)	0.0002	R.GERGLPGVAGAVGEPGPLGIQGPPGAR.G
16486	837.3672	2509.0797	2509.0776	0.86	(25)	0.025	K.GDAGPAGPKGEPGSPGENGAPGQMGPR.G
16523	838.7753	2513.3040	2513.2987	2.11	(26)	0.0027	R.GERGLPGVAGAVGEPGPLGIQGPPGAR.G
16531	839.1024	2514.2854	2514.2827	1.09	51	8.2e-06	R.GERGLPGVAGAVGEPGPLGIQGPPGAR.G 16532
16533	839.1033	2514.2880	2514.2827	2.11	(50)	9.1e-06	R.GERGLPGVAGAVGEPGPLGIQGPPGAR.G
16662	1266.6045	2531.1944	2531.2041	-3.83	(32)	0.0032	R.GNDGATGAAGPPGPTGPAGPPGFPGAVGAK.G
16665	1266.6139	2531.2132	2531.2041	3.60	(32)	0.0034	R.GNDGATGAAGPPGPTGPAGPPGFPGAVGAK.G
16670	1267.1034	2532.1922	2532.1881	1.62	(40)	0.00091	R.GNDGATGAAGPPGPTGPAGPPGFPGAVGAK.G
16671	845.0718	2532.1935	2532.1881	2.12	(34)	0.0033	R.GNDGATGAAGPPGPTGPAGPPGFPGAVGAK.G
16673	1267.1047	2532.1949	2532.1881	2.68	(38)	0.0015	R.GNDGATGAAGPPGPTGPAGPPGFPGAVGAK.G
16767	1274.6091	2547.2037	2547.1991	1.83	(58)	8.6e-06	R.GNDGATGAAGPPGPTGPAGPPGFPGAVGAK.G 16766
16784	1275.1011	2548.1876	2548.1831	1.78	69	1.1e-06	R.GNDGATGAAGPPGPTGPAGPPGFPGAVGAK.G 16786 16798
16887	1278.1382	2554.2618	2554.2525	3.66	112	6.7e-12	K.GENGIVGPTGPVGSAGPAGPNGPAGPAGSR.G
16893	1278.6281	2555.2416	2555.2365	1.99	(101)	1.3e-10	K.GENGIVGPTGPVGSAGPAGPNGPAGPAGSR.G
16895	1278.6284	2555.2423	2555.2365	2.28	(79)	2.1e-08	K.GENGIVGPTGPVGSAGPAGPNGPAGPAGSR.G
16897	852.7551	2555.2436	2555.2365	2.77	(61)	1.5e-06	K.GENGIVGPTGPVGSAGPAGPNGPAGPAGSR.G 16899
16902	1279.1200	2556.2254	2556.2205	1.94	(90)	1.2e-09	K.GENGIVGPTGPVGSAGPAGPNGPAGPAGSR.G 16905 16908
16904	853.0827	2556.2263	2556.2205	2.27	(37)	0.00025	K.GENGIVGPTGPVGSAGPAGPNGPAGPAGSR.G 16903
16996	1282.6072	2563.1998	2563.1940	2.28	(47)	0.00012	R.GNDGATGAAGPPGPTGPAGPPGFPGAVGAK.G
17000	1283.1007	2564.1869	2564.1780	3.47	(54)	3.2e-05	R.GNDGATGAAGPPGPTGPAGPPGFPGAVGAK.G
17080	1287.1378	2572.2611	2572.2558	2.04	(66)	9.2e-07	R.GSDGSVGPVGPAGPIGSAGPPGFPGAPGPK.G 17082
17083	858.4284	2572.2634	2572.2558	2.93	(39)	0.00054	R.GSDGSVGPVGPAGPIGSAGPPGFPGAPGPK.G
17204	1295.1357	2588.2569	2588.2508	2.38	87	9e-09	R.GSDGSVGPVGPAGPIGSAGPPGFPGAPGPK.G 17198 17199 17201 17207
17208	863.7605	2588.2597	2588.2508	3.44	(49)	5.3e-05	R.GSDGSVGPVGPAGPIGSAGPPGFPGAPGPK.G 17202 17205
17308	1303.1364	2604.2582	2604.2457	4.79	(49)	5.9e-05	R.GSDGSVGPVGPAGPIGSAGPPGFPGAPGPK.G
17473	1324.1312	2646.2479	2646.2423	2.12	78	1.7e-08	R.GFSGLQGPAGPPGSPGEQGPSGASGPAGPR.G
17474	883.0908	2646.2504	2646.2423	3.08	(46)	2.3e-05	R.GFSGLQGPAGPPGSPGEQGPSGASGPAGPR.G
17479	1324.6229	2647.2313	2647.2263	1.89	(71)	8e-08	R.GFSGLQGPAGPPGSPGEQGPSGASGPAGPR.G
17492	883.7458	2648.2155	2648.2103	1.97	(56)	3.8e-06	R.GFSGLQGPAGPPGSPGEQGPSGASGPAGPR.G
17493	1325.1152	2648.2159	2648.2103	2.12	(60)	1.3e-06	R.GFSGLQGPAGPPGSPGEQGPSGASGPAGPR.G
17497	884.0934	2649.2583	2649.2532	1.94	(34)	0.0019	R.GSPGERGEVGPAGPNGFAGPAGAAGQPGAK.G
17504	884.7488	2651.2247	2651.2212	1.32	35	0.0013	R.GSPGERGEVGPAGPNGFAGPAGAAGQPGAK.G
17536	888.4211	2662.2414	2662.2372	1.58	(53)	4.9e-06	R.GFSGLQGPAGPPGSPGEQGPSGASGPAGPR.G 17537
17557	888.7500	2663.2282	2663.2212	2.61	(58)	1.6e-06	R.GFSGLQGPAGPPGSPGEQGPSGASGPAGPR.G 17556 17559 17560
17561	888.7507	2663.2304	2663.2212	3.43	(59)	1.6e-06	R.GFSGLQGPAGPPGSPGEQGPSGASGPAGPR.G
17579	889.0781	2664.2124	2664.2052	2.68	(44)	4e-05	R.GFSGLQGPAGPPGSPGEQGPSGASGPAGPR.G
17730	902.0823	2703.2252	2703.2161	3.34	(26)	0.013	R.GAPGDRGEPGPPGPAGFAGPPGADGQPGAK.G
17807	907.0844	2718.2312	2718.2271	1.54	33	0.0022	R.GAPGDRGEPGPPGPAGFAGPPGADGQPGAK.G
17809	907.4130	2719.2171	2719.2111	2.21	(32)	0.0025	R.GAPGDRGEPGPPGPAGFAGPPGADGQPGAK.G 17811
17835	909.7764	2726.3075	2726.3009	2.41	(26)	0.016	K.QGPSGSSGERGPPGPVGPPGLAGPPGESGR.E
17838	910.1028	2727.2865	2727.2849	0.60	34	0.0023	K.QGPSGSSGERGPPGPVGPPGLAGPPGESGR.E
18065	924.4620	2770.3641	2770.3536	3.80	61	1.5e-06	K.GHNGLQGLPGLAGQHGDQGAPGPVGPAGPR.G
18128	929.4642	2785.3709	2785.3645	2.30	(47)	3.6e-05	K.GHNGLQGLPGLAGQHGDQGAPGPVGPAGPR.G
18133	929.7925	2786.3556	2786.3485	2.56	(47)	4.4e-05	K.GHNGLQGLPGLAGQHGDQGAPGPVGPAGPR.G 18134
18140	930.1221	2787.3446	2787.3325	4.33	(52)	1.4e-05	K.GHNGLQGLPGLAGQHGDQGAPGPVGPAGPR.G
18186	934.7958	2801.3655	2801.3594	2.18	(32)	0.0016	K.GHNGLQGLPGLAGQHGDQGAPGPVGPAGPR.G
18187	934.7964	2801.3673	2801.3594	2.84	(25)	0.0068	K.GHNGLQGLPGLAGQHGDQGAPGPVGPAGPR.G
18192	935.1240	2802.3502	2802.3434	2.44	(37)	0.00049	K.GHNGLQGLPGLAGQHGDQGAPGPVGPAGPR.G
18198	935.4517	2803.3332	2803.3274	2.05	(47)	1.8e-05	K.GHNGLQGLPGLAGQHGDQGAPGPVGPAGPR.G
18341	946.0846	2835.2320	2835.2292	0.96	26	0.0025	R.GPSGAVGGPGVNGAPGEAGRDGNPGSDGPPGR.D
18351	946.4853	2836.4340	2836.4216	4.37	(32)	0.00069	K.GPKGENGIVGPTGPVGSAGPAGPNGPAGPAGSR.G
18355	946.8113	2837.4120	2837.4057	2.24	(67)	2.1e-07	K.GPKGENGIVGPTGPVGSAGPAGPNGPAGPAGSR.G 18356
18359	947.1383	2838.3931	2838.3897	1.20	72	6e-08	K.GPKGENGIVGPTGPVGSAGPAGPNGPAGPAGSR.G
18426	952.1425	2853.4055	2853.4006	1.74	(63)	5.3e-07	K.GPKGENGIVGPTGPVGSAGPAGPNGPAGPAGSR.G 18425
18433	952.4715	2854.3927	2854.3846	2.83	(57)	2.1e-06	K.GPKGENGIVGPTGPVGSAGPAGPNGPAGPAGSR.G
18622	962.4753	2884.4040	2884.3952	3.07	(33)	0.0012	R.GLTGPIGPPGPAGSPGDKGESGPSGPAGPTGAR.G 18594 18599
18717	967.8051	2900.3935	2900.3901	1.18	40	0.00044	R.GLTGPIGPPGPAGSPGDKGESGPSGPAGPTGAR.G
18962	986.5068	2956.4985	2956.4891	3.19	(36)	0.00026	K.GPSGEPGTAGPPGTAGPQGLLGAPGILGLPGSR.G
18966	1479.2584	2956.5023	2956.4891	4.47	59	1.3e-06	K.GPSGEPGTAGPPGTAGPQGLLGAPGILGLPGSR.G
18980	986.8354	2957.4845	2957.4731	3.86	(49)	1.2e-05	K.GPSGEPGTAGPPGTAGPQGLLGAPGILGLPGSR.G 18975
19114	998.4794	2992.4163	2992.4023	4.66	29	0.0042	R.GSPGERGEVGPAGPNGFAGPAGAAGQPGAKGER.G
19174	1005.4761	3013.4064	3013.4027	1.22	28	0.0017	K.GHRGFSGLQGPAGPPGSPGEQGPSGASGPAGPR.G
19514	1046.5029	3136.4870	3136.4810	1.89	52	6.9e-06	R.DGSPGPKGDRGESGPAGPPGAPGAPGAPGPVGPAGK.N
19580	1051.8333	3152.4779	3152.4760	0.63	(33)	0.0012	R.DGSPGPKGDRGESGPAGPPGAPGAPGAPGPVGPAGK.N
19697	1061.8304	3182.4695	3182.4613	2.56	(31)	0.0043	R.GSEGPQGVRGEPGPPGPAGAAGPAGNPGADGQPGAK.G
19756	1067.8154	3200.4245	3200.4243	0.06	(28)	0.0067	R.GSEGPQGVRGEPGPPGPAGAAGPAGNPGADGQPGAK.G
19768	1068.1464	3201.4173	3201.4083	2.80	34	0.0017	R.GSEGPQGVRGEPGPPGPAGAAGPAGNPGADGQPGAK.G
19862	1081.1449	3240.4129	3240.3974	4.77	(29)	0.0075	R.GSNGAPGNDGAKGDAGAPGAPGSQGAPGLQGMPGER.G
19887	1081.7974	3242.3703	3242.3654	1.49	(26)	0.014	R.GSNGAPGNDGAKGDAGAPGAPGSQGAPGLQGMPGER.G
19915	1086.8014	3257.3823	3257.3763	1.84	(34)	0.0015	R.GSNGAPGNDGAKGDAGAPGAPGSQGAPGLQGMPGER.G
19927	1087.4572	3259.3496	3259.3444	1.62	40	0.00036	R.GSNGAPGNDGAKGDAGAPGAPGSQGAPGLQGMPGER.G
19928	1087.4591	3259.3555	3259.3444	3.42	(27)	0.0063	R.GSNGAPGNDGAKGDAGAPGAPGSQGAPGLQGMPGER.G
20158	1129.2349	3384.6828	3384.6811	0.49	(40)	9.1e-05	R.GLPGLKGHNGLQGLPGLAGQHGDQGAPGPVGPAGPR.G
20159	1129.2391	3384.6956	3384.6811	4.27	(32)	0.00057	R.GLPGLKGHNGLQGLPGLAGQHGDQGAPGPVGPAGPR.G
20236	1134.8947	3401.6621	3401.6600	0.62	42	6.9e-05	R.GLPGLKGHNGLQGLPGLAGQHGDQGAPGPVGPAGPR.G
