# Supplementary material for: Collagen Sequence Analysis of the Extinct Giant Ground Sloths Lestodon and Megatherium
Source: PLoS One. 2015 Nov 5;10(11):e0139611. doi: 10.1371/journal.pone.0139611 (PMC4634953; doi:10.1371/journal.pone.0139611)
Supplement: S3 File — Supplementary figures (Figures A-P) including additional Maximum Likelihood phylogenetic tree (Figure A) and tandem mass spectra for new unique peptide sequences (Figures B-P). (ZIP) [file pone.0139611.s003.zip]

Archive with 16 entries (16 files):
- S3 File/Slide1.TIF
- S3 File/Slide10.TIF
- S3 File/Slide11.TIF
- S3 File/Slide12.TIF
- S3 File/Slide13.TIF
- S3 File/Slide14.TIF
- S3 File/Slide15.TIF
- S3 File/Slide16.TIF
- S3 File/Slide2.TIF
- S3 File/Slide3.TIF
- S3 File/Slide4.TIF
- S3 File/Slide5.TIF
- S3 File/Slide6.TIF
- S3 File/Slide7.TIF
- S3 File/Slide8.TIF
- S3 File/Slide9.TIF
